# Supplementary material for: Single-cell consequences of X-linked meiotic drive in stalk-eyed flies
Source: PLoS Genet. 2025 Sep 18;21(9):e1011816. doi: 10.1371/journal.pgen.1011816 (PMC12445520; doi:10.1371/journal.pgen.1011816)
Supplement: S1 Table — (XLSX) [file pgen.1011816.s016.xlsx]

## Sheet: S1 Cell numbers
Sample	Type	Number of cells	Median no of features	Median no of UMIs
sr1	SR	1861	1897.1	5399
sr2	SR	1152	2665.02	12629
sr3	SR	1909	2247.68	7749
sr5	SR	2686	2741.5	7605
st1	ST	1808	2566.1	6333
st2	ST	692	3177.45	11342.5
st3	ST	949	3968.75	18186
st5	ST	1160	2816.33	9366
Sample	Type	Cell type	Number of cells	Median no of features	Median no of UMIs
sr1	SR	Early cyst	296	1480.5	3552.5
sr1	SR	Early spermatids	402	1126.5	3111
sr1	SR	GSC/Spermatogonia	36	6141	55111
sr1	SR	Late cyst	392	1284	3670.5
sr1	SR	Late spermatids	573	1984	15477
sr1	SR	Muscle	21	1659	9682
sr1	SR	Primary spermatocytes	22	3689	11841
sr1	SR	Secondary spermatocytes	119	600	891
sr2	SR	Early cyst	364	3044.5	12606.5
sr2	SR	Early spermatids	173	2459	14710
sr2	SR	GSC/Spermatogonia	34	3667	15490
sr2	SR	Late cyst	152	2391	9203
sr2	SR	Late spermatids	330	2005.5	12770
sr2	SR	Muscle	56	1606	9747
sr2	SR	Primary spermatocytes	21	2346	5711
sr2	SR	Secondary spermatocytes	22	3592.5	19135
sr3	SR	Early cyst	431	2961	11751
sr3	SR	Early spermatids	391	1824	6795
sr3	SR	GSC/Spermatogonia	99	1964	5037
sr3	SR	Late cyst	223	2094	7125
sr3	SR	Late spermatids	630	1668	7464.5
sr3	SR	Muscle	29	1043	4009
sr3	SR	Primary spermatocytes	53	5012	23695
sr3	SR	Secondary spermatocytes	53	2189	6324
sr5	SR	Early cyst	1250	2046	6240.5
sr5	SR	Early spermatids	56	2678.5	7878.5
sr5	SR	GSC/Spermatogonia	358	3678	15117.5
sr5	SR	Late cyst	407	2469	8992
sr5	SR	Late spermatids	124	1546.5	3744
sr5	SR	Muscle	33	1100	3820
sr5	SR	Primary spermatocytes	385	4058	15495
sr5	SR	Secondary spermatocytes	73	1112	1923
st1	ST	Early cyst	300	1773	4667.5
st1	ST	Early spermatids	182	1988	6475
st1	ST	GSC/Spermatogonia	394	2734.5	7006
st1	ST	Late cyst	194	1095.5	2323.5
st1	ST	Late spermatids	252	1626.5	7513.5
st1	ST	Muscle	61	1360	3261
st1	ST	Primary spermatocytes	301	3191	7278
st1	ST	Secondary spermatocytes	124	4164	16410
st2	ST	Early cyst	115	4269	25369
st2	ST	Early spermatids	121	2336	8196
st2	ST	GSC/Spermatogonia	92	3469	10475
st2	ST	Late cyst	50	3223.5	14215.5
st2	ST	Late spermatids	104	1855	9578.5
st2	ST	Muscle	32	1717.5	7827
st2	ST	Primary spermatocytes	97	4675	16927
st2	ST	Secondary spermatocytes	81	1696	3842
st3	ST	Early cyst	314	4299	26447
st3	ST	Early spermatids	53	2992	17938
st3	ST	GSC/Spermatogonia	197	3421	9802
st3	ST	Late cyst	61	2963	12921
st3	ST	Late spermatids	132	2110.5	14926.5
st3	ST	Muscle	23	2032	9646
st3	ST	Primary spermatocytes	116	5352.5	35348
st3	ST	Secondary spermatocytes	53	7275	102887
st5	ST	Early cyst	422	2797.5	11580
st5	ST	Early spermatids	87	1782	8356
st5	ST	GSC/Spermatogonia	156	3063	8102
st5	ST	Late cyst	92	1765	5841
st5	ST	Late spermatids	184	1705	9111
st5	ST	Muscle	55	1568	6341
st5	ST	Primary spermatocytes	131	3997	14774
st5	ST	Secondary spermatocytes	33	1327	2456
