# Supplementary material for: Single-cell consequences of X-linked meiotic drive in stalk-eyed flies
Source: PLoS Genet. 2025 Sep 18;21(9):e1011816. doi: 10.1371/journal.pgen.1011816 (PMC12445520; doi:10.1371/journal.pgen.1011816)
Supplement: S2 Table — (XLSX) [file pgen.1011816.s017.xlsx]

## Sheet: S2 Marker genes 
Drosophila Marker (FlyBase)	Drosophila Marker (Gene Name)	Drosophila cell type	DOI (Source)	Reference	Teleopsis dalmanni Orthologs
FBgn0004872	piwi	G	10.1261/rna.744307	Nishida et al. (2007)	PB.1027, STRG.14307
FBgn0000576	ems	E	10.1159/000200079	Nanda et al. (2009)	gene-4133
FBgn0024288	Sox100B	E	10.1159/000200079	Nanda et al. (2009)	PB.2394
FBgn0001224	Hsp23	E	10.1242/jcs.110.17.1989	Michaud et al. (1997)	g9518, g9515
FBgn0004647	N	E	10.1016/j.stem.2013.05.003	Chen et al. (2013)	gene-9147
FBgn0014163	fax	E	10.1016/j.devcel.2005.08.012	Decotto & Spradling (2005)	gene-2995
FBgn0015399	kek1	E	10.1534/genetics.116.196535	Tang et al. (2017)	gene-9472
FBgn0250816	AGO3	G	10.1261/rna.055996.116	Quénerch'du et al. (2016)	gene-9924
FBgn0000404	CycA	G	https://doi.org/10.1242/dev.01032	Perezgasga et al. (2004)	PB.8659
FBgn0250843	Prosalpha6	G	10.1186/s12864-018-5085-z	Vedelek et al. (2018)	gene-5828
FBgn0283442	vas	G, PS	10.1101/gad.4.6.905	Lasko & Ashburner (1990)	PB.762
FBgn0038488	m-cup	G, PS	https://doi.org/10.1242/dev.021949	Barreau et al. (2008)	PB.2973
FBgn0000146	aub	G, PS	10.1261/rna.055996.116	Quénerch'du et al. (2016) 157	gene-8914, gene-8916
FBgn0000405	CycB	G, PS	https://doi.org/10.1242/dev.01032	Perezgasga et al. (2004) 158	PB.4546, PB.4560, PB.4544
FBgn0264695	Mhc	M	10.1016/j.modgep.2006.11.007	Hess et al. (2006) 162	gene-9290
FBgn0000320	eya	LC	10.4161/spmg.21380	Zoller & Schulz (2012) 163	PB.370
FBgn0000964	tj	EC	10.1038/ncb1058	Li et al. (2003) 164	g1204
FBgn0004108	Nrt	EC	10.1016/j.ydbio.2006.02.048	Terry et al. (2006) 165	gene-1650
FBgn0011591	fng	EC	10.1016/j.ydbio.2006.02.048	Terry et al. (2006) 165	PB.9184
FBgn0001257	ImpL2	EC	10.1016/j.ydbio.2006.02.048	Terry et al. (2006) 165	g9584
FBgn0011206	bol	PS, SS	10.1006/dbio.1998.9098; 10.1038/11091	Cheng et al. (1998) 166; Maines & Wasserman (1999) 167	gene-3925
FBgn0002673	twe	PS, SS	10.1016/0092-8674(92)90616-k	Alphey et al. (1992) 168	PB.1956
FBgn0034435	fest	PS, SS, ST	10.1242/dev.122341	Baker et al. (2015) 169	STRG.7827
FBgn0039071	bb8	PS, ST	10.1371/journal.pone.0161289	Vedelek et al. (2016) 170	gene-9679, g10101
FBgn0030840	p-cup (cup)	ST	https://doi.org/10.1242/dev.021949	Barreau et al. (2008) 161	STRG.2391
FBgn0031142	r-cup (cup)	ST	https://doi.org/10.1242/dev.021949	Barreau et al. (2008) 161	STRG.2391
FBgn0037502	wa-cup (cup)	ST	https://doi.org/10.1242/dev.021949	Barreau et al. (2008) 161	STRG.2391
FBgn0028487	f-cup	ST	https://doi.org/10.1242/dev.021949	Barreau et al. (2008) 161	gene-4522
FBgn0004606	zfh1	CYSC	10.1016/j.stem.2008.05.001	Leatherman & DiNardo (2009) 171	gene-3960
FBgn0259483	Mob4	LST	10.1093/genetics/iyad104	Santos et al. (2023) 172	gene-6002
FBgn0046873	Pif2	LST	10.1126/science.abk2432.	Li et al. (2022) 56	gene-6153
Celltypes
E: Epethlial
PS: Primary spermatocyte
SS: Secondary spermatocyte
ST: Spermatid
LST: Late Spermatid
G: GSC/Spermatogonia
EC: Early Cyst
LC: Late Cyst
M: Muscle
CYSC: Cyst Stem Cell
