# Supplementary material for: Single-cell consequences of X-linked meiotic drive in stalk-eyed flies
Source: PLoS Genet. 2025 Sep 18;21(9):e1011816. doi: 10.1371/journal.pgen.1011816 (PMC12445520; doi:10.1371/journal.pgen.1011816)
Supplement: S3 Table — (XLSX) [file pgen.1011816.s018.xlsx]

## Sheet: S3 Cell cycle markers
Phase	Drosophila Marker (FlyBase)	Drosophila Marker (Gene Name)	Teleopsis dalmanni Ortholog
G2/M	FBgn0000063	Mps1	PB.3768
G2/M	FBgn0000147	aurA	gene-4755
G2/M	FBgn0001086	fzy	gene-9691
G2/M	FBgn0002673	twe	PB.1956
G2/M	FBgn0003041	pbl	gene-3709
G2/M	FBgn0003525	stg	PB.1963
G2/M	FBgn0003545	sub	gene-6143
G2/M	FBgn0003607	Su(var)205	gene-9288
G2/M	FBgn0003607	Su(var)205	gene-833
G2/M	FBgn0004106	Cdk1	gene-9054
G2/M	FBgn0004106	Cdk1	gene-9940
G2/M	FBgn0004378	Klp61F	gene-3313
G2/M	FBgn0005683	pie	gene-5748
G2/M	FBgn0005683	pie	gene-3792
G2/M	FBgn0011692	pav	gene-3328
G2/M	FBgn0015391	glu	gene-9709
G2/M	FBgn0015391	glu	gene-4429
G2/M	FBgn0027948	msps	gene-4852
G2/M	FBgn0029881	pigs	PB.8250
G2/M	FBgn0029970	dlg1	gene-133
G2/M	FBgn0031091	Phf7	PB.7762
G2/M	FBgn0031696	Bub1	PB.1666
G2/M	FBgn0033845	mars	PB.6246
G2/M	FBgn0034282	Mapmodulin	gene-6041
G2/M	FBgn0034657	Ogg1	gene-7540
G2/M	FBgn0034657	LBR	gene-8586
G2/M	FBgn0035769	CTCF	STRG.14736
G2/M	FBgn0037613	Cks85A	gene-7323
G2/M	FBgn0039019	HP1c	gene-6795
G2/M	FBgn0039680	Cap-D2	gene-8633
G2/M	FBgn0039680	Cap-D2	gene-9469
G2/M	FBgn0040233	Sou	gene-652
G2/M	FBgn0261385	scra	PB.5826
G2/M	FBgn0263855	BubR1	gene-2857
G2/M	FBgn0264291	Det	gene-4537
G2/M	FBgn0264848	vih	gene-3698
G2/M	FBgn0284220	Top2	PB.83
S	FBgn0002906	Blm	PB.4034
S	FBgn0003479	spn-A	PB.2003
S	FBgn0005655	PCNA	gene-9759
S	FBgn0010382	CycE	PB.706
S	FBgn0015929	dpa	gene-7982
S	FBgn0017577	Mcm5	gene-4659
S	FBgn0024920	Ts	STRG.11772
S	FBgn0025815	Mcm6	gene-876
S	FBgn0025832	Fen1	gene-6294
S	FBgn0028476	Usp1	PB.4180
S	FBgn0032635	CG15141	PB.1054
S	FBgn0032698	CG10336	gene-10419
S	FBgn0033526	Caf1-105	gene-7810
S	FBgn0034495	CG11788	PB.6275
S	FBgn0035918	Cdc6	STRG.16179
S	FBgn0041186	Slbp	STRG.4192
S	FBgn0052251	CG3225	gene-916
S	FBgn0259113	PolA1	gene-4864
S	FBgn0260985	RfC4	gene-3318
S	FBgn0261976	Psf2	gene-10243
