# Supplementary material for: Single-cell consequences of X-linked meiotic drive in stalk-eyed flies
Source: PLoS Genet. 2025 Sep 18;21(9):e1011816. doi: 10.1371/journal.pgen.1011816 (PMC12445520; doi:10.1371/journal.pgen.1011816)
Supplement: S4 Table — Novel marker genes identified using FindAllMarkers from Seurat. In brief, for each cluster, differentially expressed genes were identified between the cluster and all other clusters in the dataset. (XLSX) [file pgen.1011816.s019.xlsx]

## Sheet: S4 Novel markers
T. dalmanni gene name	p-value	log2FC	% of cells expressing gene in reference cluster	% of cells expressing gene in all other clusters	Bonferroni adjusted p-value	Reference cluster	Drosophila ortholog
g10362	0	8.2509	45.6	0.8	0	Muscle	NA
g1787	0	7.42742	100	3.1	0	Muscle	TpnC25D
g2651	0	8.40674	94.7	1	0	Muscle	NA
g2834	0	8.08929	63.2	1.5	0	Muscle	CG5612
g3389	0	6.80864	69.6	2.1	0	Muscle	Ktl
g3907	0	6.66712	62.6	1.5	0	Muscle	Neurochondrin
g3924	0	8.71273	44.4	0.3	0	Muscle	NA
g4687	0	7.67759	87.7	2.2	0	Muscle	NA
g5271	0	8.48534	70.8	0.4	0	Muscle	NA
g6087	0	7.96252	59.1	1.1	0	Muscle	NA
g7380	0	7.09805	100	4.2	0	Muscle	Mlc2
g7965	0	7.74931	67.3	1.8	0	Muscle	Ca-alpha1T
g9878	0	8.067	89.5	1.1	0	Muscle	NA
PB.2123	0	7.12723	69.6	2.1	0	Muscle	CG9626
PB.4338	0	7.1345	94.2	5.2	0	Muscle	NA
PB.4374	0	5.76704	70.8	3.3	0	Muscle	RhoGAP102A
PB.5028	0	7.49994	71.9	1.2	0	Muscle	CG4984
PB.5848	0	8.14336	86.5	1.6	0	Muscle	TpnC47D
PB.5987	0	8.47232	44.4	0.3	0	Muscle	CG15412
PB.810	0	6.58238	97.1	5.5	0	Muscle	NA
PB.8416	0	8.53157	64.3	0.8	0	Muscle	NA
PB.9393	0	8.42278	91.2	1.3	0	Muscle	NA
STRG.10804	0	9.91222	70.2	0.2	0	Muscle	NA
STRG.8947	0	7.60417	62	1.3	0	Muscle	NA
g10310	0	4.38027	72.6	7.1	0	Early cyst	bin
g8053	0	3.99734	67.1	7.5	0	Early cyst	ogre
g9385	0	3.84422	57.3	6.4	0	Early cyst	comm
PB.10062	0	3.43367	60.7	8.8	0	Early cyst	Faa
PB.2059	0	4.2342	64.2	5.5	0	Early cyst	NA
PB.5868	0	3.19311	68.6	9.4	0	Early cyst	CG30273
PB.5969	0	3.61558	72.4	9.9	0	Early cyst	NA
STRG.6528	0	3.07966	60.9	8.1	0	Early cyst	mthl5
PB.1304	0	5.98488	60.7	3	0	Late cyst	NA
PB.370	0	4.52417	75.8	6.7	0	Late cyst	eya
PB.4550	0	6.93085	59.9	1.6	0	Late cyst	NA
PB.7163	0	6.51966	53.7	1.5	0	Late cyst	NA
STRG.1376	0	6.29698	69.5	3.1	0	Late cyst	Naglu
STRG.7962	0	5.94095	45.6	1.1	0	Late cyst	NA
PB.7709	3.96799e-307	5.56624	44.3	1.4	4.94173e-303	Late cyst	NA
PB.6818	8.30801e-256	4.56276	68.3	9.9	1.03468e-251	Late cyst	CG6891
PB.4081	1.53428e-238	4.2383	63	8.5	1.91079e-234	Late cyst	NA
PB.673	1.70623e-229	5.24293	56.9	6.8	2.12494e-225	Late cyst	Eaat1
PB.4903	1.26362e-228	5.85973	36.5	1.5	1.57372e-224	Late cyst	NA
g8287	0	2.88145	64.6	8.5	0	GSC/Spermatogonia	disco
PB.6849	4.4314e-306	4.1	58.3	7.5	5.51886e-302	GSC/Spermatogonia	Kots
g2357	7.23054e-255	3.56819	56.5	9.3	9.00491e-251	GSC/Spermatogonia	NA
PB.7642	6.03114e-224	4.29743	40	3.7	7.51118e-220	GSC/Spermatogonia	NA
PB.1759	7.99392e-206	3.59273	47.4	7.8	9.95562e-202	GSC/Spermatogonia	NA
PB.1424	1.00934e-180	3.70861	40.9	6	1.25703e-176	GSC/Spermatogonia	CG15628
g9812	7.63155e-154	3.26748	41.6	8.1	9.50434e-150	GSC/Spermatogonia	CG34382
g5509	2.32933e-148	3.22932	40.4	7.8	2.90094e-144	GSC/Spermatogonia	CG11191
g7489	1.81946e-139	4.08021	27.3	2.7	2.26595e-135	GSC/Spermatogonia	NA
g6167	2.03094e-116	3.077	34.9	7.3	2.52933e-112	GSC/Spermatogonia	Dll
STRG.10991	1.11918e-114	2.82885	33.7	6.6	1.39382e-110	GSC/Spermatogonia	ord
PB.2651	1.42924e-111	2.81755	35.6	8	1.77998e-107	GSC/Spermatogonia	Nep5
g4281	5.53845e-106	3.28757	30.8	6	6.89759e-102	GSC/Spermatogonia	CG17816
g6683	1.51405e-101	2.66197	34.1	7.7	1.8856e-97	GSC/Spermatogonia	hiw
g1643	4.19934e-101	3.09933	30.5	6.1	5.22986e-97	GSC/Spermatogonia	NA
g2463	5.66726e-253	2.81374	63.1	9.1	7.058e-249	Primary spermatocytes	NA
STRG.16013	1.90325e-231	3.16239	55.8	8	2.37031e-227	Primary spermatocytes	NA
g1169	1.03087e-222	3.68176	46.2	5	1.28384e-218	Primary spermatocytes	NA
g5862	1.544e-201	3.09902	53.3	8.8	1.9229e-197	Primary spermatocytes	NA
STRG.1522	1.41224e-199	2.87596	53.3	8.6	1.75881e-195	Primary spermatocytes	NA
g2340	1.60334e-198	3.03049	54.3	9.5	1.9968e-194	Primary spermatocytes	NA
PB.402	9.26992e-198	3.09722	54.1	9.5	1.15448e-193	Primary spermatocytes	NA
g1991	5.21082e-194	3.13158	50.9	8.1	6.48956e-190	Primary spermatocytes	NA
g111	4.4558e-187	2.95205	49	7.4	5.54925e-183	Primary spermatocytes	NA
g4052	5.56765e-187	3.06679	50.7	8.5	6.93396e-183	Primary spermatocytes	NA
g5822	1.72434e-182	3.25926	39.1	4.1	2.1475e-178	Primary spermatocytes	NA
STRG.1126	1.79089e-179	3.79674	38.3	4.2	2.23037e-175	Primary spermatocytes	NA
g1004	1.59128e-172	2.54816	52.9	9.8	1.98178e-168	Primary spermatocytes	NA
STRG.15084	8.27115e-270	3.38308	82.8	9.6	1.03009e-265	Secondary spermatocytes	NA
STRG.12624	4.63125e-238	3.3195	70.8	7.4	5.76776e-234	Secondary spermatocytes	NA
STRG.12890	6.55758e-238	3.334	72.2	7.8	8.16681e-234	Secondary spermatocytes	NA
STRG.1927	4.79578e-234	3.50643	66	6.5	5.97266e-230	Secondary spermatocytes	NA
STRG.9409	5.29889e-228	3.622	58.4	4.9	6.59924e-224	Secondary spermatocytes	NA
STRG.13082	5.8599e-218	3.29215	65.6	6.9	7.29791e-214	Secondary spermatocytes	NA
STRG.12012	3.02317e-215	3.57976	68.4	8.4	3.76505e-211	Secondary spermatocytes	NA
STRG.15607	2.84869e-212	3.73213	52.2	4	3.54775e-208	Secondary spermatocytes	NA
STRG.10251	2.12446e-210	3.37459	70.4	9.1	2.64581e-206	Secondary spermatocytes	NA
STRG.5156	2.84936e-208	3.93463	41.6	2.2	3.54859e-204	Secondary spermatocytes	NA
STRG.6629	7.34076e-208	3.54068	54.6	4.7	9.14218e-204	Secondary spermatocytes	NA
STRG.14294	4.07483e-205	4.15694	51.2	4.2	5.07479e-201	Secondary spermatocytes	NA
g1523	3.56731e-204	3.17991	68.7	8.5	4.44273e-200	Secondary spermatocytes	Dnaaf4
STRG.14539	1.7239e-174	3.29763	51.9	7.7	2.14695e-170	Early spermatids	NA
STRG.14984	2.1016e-173	3.11259	51.7	7.4	2.61733e-169	Early spermatids	NA
STRG.9618	9.80145e-169	3.31936	52.4	8.4	1.22067e-164	Early spermatids	NA
STRG.562	2.47904e-168	3.1305	52.8	8.4	3.08739e-164	Early spermatids	NA
g1388	7.68735e-160	3.10921	53.5	9.4	9.57382e-156	Early spermatids	NA
g8910	1.47432e-142	3.37805	49	8.9	1.83611e-138	Early spermatids	NA
STRG.3767	2.57769e-139	3.23961	45.8	7.7	3.21025e-135	Early spermatids	NA
STRG.1804	4.74328e-134	3.45561	37.5	4.8	5.90728e-130	Early spermatids	NA
STRG.10515	7.2582e-293	3.22963	65.3	9.1	9.03937e-289	Late spermatids	NA
STRG.14862	6.42242e-280	3.2056	63.2	8.8	7.99849e-276	Late spermatids	NA
STRG.12114	1.17135e-254	3.3727	57.1	7.8	1.4588e-250	Late spermatids	NA
STRG.3898	9.14028e-225	3.2653	53.6	7.9	1.13833e-220	Late spermatids	NA
g9985	1.96237e-202	2.9425	55.1	9.8	2.44393e-198	Late spermatids	NA
STRG.10339	1.78057e-180	2.72219	52.2	9.5	2.21752e-176	Late spermatids	NA
g1023	2.57362e-153	2.87886	46.9	9.3	3.20519e-149	Late spermatids	NA
STRG.6635	1.65148e-148	2.83379	44.8	8.5	2.05676e-144	Late spermatids	CG31546
PB.8653	5.98227e-139	2.89325	38.7	6.3	7.45032e-135	Late spermatids	NA
STRG.5775	5.2656e-137	2.90729	37.5	5.9	6.55778e-133	Late spermatids	NA
Table S4. Novel marker genes identified using FindAllMarkers from Seurat. In brief, for each cluster, differentially expressed genes were identified between the cluster and all other clusters in the dataset. Genes were maintained if log2(fold-change) > 1, bonferonni p-value < 0.01, it was expressed it at least 25% of cells in the reference cluster and less than 10% of cells in all other clusters.…
