# Supplementary material for: Single-cell consequences of X-linked meiotic drive in stalk-eyed flies
Source: PLoS Genet. 2025 Sep 18;21(9):e1011816. doi: 10.1371/journal.pgen.1011816 (PMC12445520; doi:10.1371/journal.pgen.1011816)
Supplement: S5 Table — (XLSX) [file pgen.1011816.s020.xlsx]

## Sheet: S5 Differential expression
Cell type	Chromosome	SR-biased	ST-biased	Unbiased
Muscle	Autosome	1	4	2476
	X	10	5	437
Early cyst	Autosome	1	2	4943
	X	4	4	873
Late cyst	Autosome	5	0	4441
	X	8	5	773
GSC/Spermatogonia	Autosome	13	6	5861
	X	10	13	1171
Primary spermatocytes	Autosome	22	67	6012
	X	23	34	1301
Secondary spermatocytes	Autosome	0	0	6220
	X	1	1	1443
Early spermatids	Autosome	3	2	3512
	X	14	12	771
Late spermatids	Autosome	3	3	2369
	X	15	19	547
