# Supplementary material for: Single-cell consequences of X-linked meiotic drive in stalk-eyed flies
Source: PLoS Genet. 2025 Sep 18;21(9):e1011816. doi: 10.1371/journal.pgen.1011816 (PMC12445520; doi:10.1371/journal.pgen.1011816)
Supplement: S6 Table — Differentially expressed genes. M = Muscle, EC = Early cyst, LC = Late cyst, G = GSC/Spermatogonia, PS = Primary spermatocytes, SS = Secondary spermatocytes, ST = Spermatids. (XLSX) [file pgen.1011816.s021.xlsx]

## Sheet: S6 DE genes
Gene	Drosophila ortholog	chr	M Log2 FC	M FDR	M Bias	EC Log2 FC	EC FDR	EC Bias	LC Log2 FC	LC FDR	LC Bias	GSC Log2 FC	GSC FDR	GSC Bias	PS Log2 FC	PS FDR	PS Bias	SS Log2 FC	SS FDR	SS Bias	EST Log2 FC	EST FDR	EST Bias	LST Log2 FC	LST FDR	LST Bias	Coverage logFC	Coverage FDR	Coverage bias
g1005		Chr_X	No expression	No expression	No expression	-1.175	0.025	SR-biased	0.29	0.568	Unbiased	-1.157	0.105	Unbiased	-0.81	0.01	Unbiased	-0.796	0.47	Unbiased	0.051	0.95	Unbiased	1.11	0.195	Unbiased	-0.187413	9.36e-17	SR-biased
g1008		Chr_X	No expression	No expression	No expression	No expression	No expression	No expression	No expression	No expression	No expression	1.654	0.043	ST-biased	1.25	0.076	Unbiased	1.89	0.47	Unbiased	1.186	0.575	Unbiased	No expression	No expression	No expression	0.748415	1.51e-13	ST-biased
g1009		Chr_X	No expression	No expression	No expression	No expression	No expression	No expression	No expression	No expression	No expression	-0.384	0.643	Unbiased	-1.259	0.028	SR-biased	-1.149	0.482	Unbiased	No expression	No expression	No expression	No expression	No expression	No expression	0.158386	0.0185616	ST-biased
g10447		Chr_1	No expression	No expression	No expression	No expression	No expression	No expression	No expression	No expression	No expression	No expression	No expression	No expression	2.73	0.039	ST-biased	No expression	No expression	No expression	No expression	No expression	No expression	No expression	No expression	No expression	0.00616222	1	Unbiased
g10462		Chr_1	No expression	No expression	No expression	No expression	No expression	No expression	No expression	No expression	No expression	No expression	No expression	No expression	2.097	0.014	ST-biased	2.255	0.47	Unbiased	No expression	No expression	No expression	No expression	No expression	No expression	0.0315722	1	Unbiased
g10495	Acbp2	Chr_1	No expression	No expression	No expression	-0.326	0.714	Unbiased	-0.441	0.384	Unbiased	-0.831	0.494	Unbiased	-3.398	0.019	SR-biased	-3.897	0.47	Unbiased	No expression	No expression	No expression	No expression	No expression	No expression	0.0203082	1	Unbiased
g10594		Chr_1	No expression	No expression	No expression	No expression	No expression	No expression	No expression	No expression	No expression	No expression	No expression	No expression	-2.658	0.039	SR-biased	No expression	No expression	No expression	No expression	No expression	No expression	No expression	No expression	No expression	Insufficient coverage	Insufficient coverage	Insufficient coverage
g1070	CG7953	Chr_X	No expression	No expression	No expression	No expression	No expression	No expression	No expression	No expression	No expression	No expression	No expression	No expression	6.034	0.006	ST-biased	2.437	0.47	Unbiased	No expression	No expression	No expression	No expression	No expression	No expression	0.0438829	0.992581	Unbiased
g1079	Ance	Chr_X	No expression	No expression	No expression	No expression	No expression	No expression	0.316	0.494	Unbiased	No expression	No expression	No expression	No expression	No expression	No expression	-3.847	0.258	Unbiased	-1.756	0.044	SR-biased	-0.997	0.229	Unbiased	0.0208413	1	Unbiased
g1088	Vajk3	Chr_X	No expression	No expression	No expression	No expression	No expression	No expression	No expression	No expression	No expression	No expression	No expression	No expression	2.38	0.034	ST-biased	No expression	No expression	No expression	No expression	No expression	No expression	No expression	No expression	No expression	0.0275149	0.98926	Unbiased
g1172	stol	Chr_X	No expression	No expression	No expression	No expression	No expression	No expression	No expression	No expression	No expression	No expression	No expression	No expression	2.163	0.021	ST-biased	No expression	No expression	No expression	No expression	No expression	No expression	No expression	No expression	No expression	-0.0341034	0.963505	Unbiased
g1193		Chr_X	No expression	No expression	No expression	No expression	No expression	No expression	No expression	No expression	No expression	-1.166	0.047	SR-biased	-0.647	0.372	Unbiased	0.908	0.492	Unbiased	No expression	No expression	No expression	No expression	No expression	No expression	-0.343917	0.193357	Unbiased
g1428	CaBP1	Chr_X	0.417	0.725	Unbiased	0.228	0.725	Unbiased	0.186	0.731	Unbiased	-0.33	0.672	Unbiased	-1.324	0.023	SR-biased	-3.07	0.063	Unbiased	-2.137	0.084	Unbiased	No expression	No expression	No expression	-0.0583125	0.980958	Unbiased
g1523	Dnaaf4	Chr_X	No expression	No expression	No expression	No expression	No expression	No expression	No expression	No expression	No expression	-6.187	0	SR-biased	-3.453	0.003	SR-biased	-1.015	0.478	Unbiased	0.621	0.687	Unbiased	No expression	No expression	No expression	-1.334	9.22e-21	SR-biased
g1643		Chr_X	No expression	No expression	No expression	No expression	No expression	No expression	No expression	No expression	No expression	3.717	0.004	ST-biased	4.986	0.002	ST-biased	No expression	No expression	No expression	No expression	No expression	No expression	No expression	No expression	No expression	0.0194905	1	Unbiased
g1675	CG9265	Chr_X	No expression	No expression	No expression	No expression	No expression	No expression	No expression	No expression	No expression	No expression	No expression	No expression	3.477	0	ST-biased	4.006	0.47	Unbiased	No expression	No expression	No expression	No expression	No expression	No expression	0.0774299	0.0139542	ST-biased
g174	Vps20	Chr_X	0.253	0.817	Unbiased	0.246	0.482	Unbiased	0.112	0.795	Unbiased	0.085	0.791	Unbiased	0.118	0.782	Unbiased	-0.529	0.557	Unbiased	-0.029	0.974	Unbiased	2.059	0.025	ST-biased	0.00235219	1	Unbiased
g1913		Chr_X	0.066	0.954	Unbiased	-0.03	0.977	Unbiased	-0.067	0.942	Unbiased	-0.93	0.284	Unbiased	-2.785	0.045	SR-biased	No expression	No expression	No expression	No expression	No expression	No expression	No expression	No expression	No expression	0.00816669	1	Unbiased
g1975		Chr_X	1.382	0.495	Unbiased	No expression	No expression	No expression	No expression	No expression	No expression	No expression	No expression	No expression	3.183	0.016	ST-biased	1.774	0.47	Unbiased	No expression	No expression	No expression	No expression	No expression	No expression	0.00738704	1	Unbiased
g1985		Chr_X	No expression	No expression	No expression	No expression	No expression	No expression	No expression	No expression	No expression	No expression	No expression	No expression	-0.496	0.106	Unbiased	0.326	0.702	Unbiased	0.55	0.595	Unbiased	3.582	0.006	ST-biased	0.0995749	0.183564	Unbiased
g1989		Chr_X	No expression	No expression	No expression	No expression	No expression	No expression	No expression	No expression	No expression	0.971	0.342	Unbiased	-1.074	0.04	SR-biased	-0.803	0.474	Unbiased	No expression	No expression	No expression	No expression	No expression	No expression	0.034651	1	Unbiased
g210		Chr_X	No expression	No expression	No expression	No expression	No expression	No expression	No expression	No expression	No expression	No expression	No expression	No expression	No expression	No expression	No expression	7.256	0.073	Unbiased	10.979	0.005	ST-biased	11.684	0.003	ST-biased	0.024761	1	Unbiased
g2168		Chr_X	No expression	No expression	No expression	No expression	No expression	No expression	No expression	No expression	No expression	No expression	No expression	No expression	3.886	0.019	ST-biased	3.06	0.185	Unbiased	4.071	0.009	ST-biased	5.141	0	ST-biased	0.392624	0.249875	Unbiased
g2186		Chr_X	No expression	No expression	No expression	No expression	No expression	No expression	No expression	No expression	No expression	No expression	No expression	No expression	1.574	0.35	Unbiased	0.291	0.815	Unbiased	1.409	0.306	Unbiased	3.473	0.005	ST-biased	-0.222787	0.385599	Unbiased
g2218		Chr_X	0.45	0.535	Unbiased	1.284	0.042	ST-biased	0.528	0.336	Unbiased	0.257	0.729	Unbiased	-2.061	0.027	SR-biased	-2.143	0.47	Unbiased	No expression	No expression	No expression	No expression	No expression	No expression	0.0147928	1	Unbiased
g2391	Oli	Chr_X	No expression	No expression	No expression	No expression	No expression	No expression	No expression	No expression	No expression	0.206	0.704	Unbiased	1.305	0.005	ST-biased	1.033	0.47	Unbiased	No expression	No expression	No expression	No expression	No expression	No expression	0.0474455	0.148283	Unbiased
g2403		Chr_X	-7.269	0	SR-biased	No expression	No expression	No expression	No expression	No expression	No expression	No expression	No expression	No expression	No expression	No expression	No expression	No expression	No expression	No expression	No expression	No expression	No expression	No expression	No expression	No expression	-2.93843	2.34e-89	SR-biased
g2406	CadN2	Chr_X	-4.892	0	SR-biased	No expression	No expression	No expression	No expression	No expression	No expression	No expression	No expression	No expression	No expression	No expression	No expression	-2.519	0.47	Unbiased	-1.605	0.085	Unbiased	-1.864	0.009	SR-biased	-0.804172	5.38e-88	SR-biased
g2459		Chr_X	No expression	No expression	No expression	No expression	No expression	No expression	No expression	No expression	No expression	0.696	0.368	Unbiased	2.077	0.021	ST-biased	No expression	No expression	No expression	No expression	No expression	No expression	No expression	No expression	No expression	0.128497	0.0006348	ST-biased
g2476	Nubp1	Chr_X	-1.179	0.013	SR-biased	-0.412	0.369	Unbiased	0.038	0.955	Unbiased	-0.216	0.505	Unbiased	0.142	0.711	Unbiased	0.662	0.546	Unbiased	No expression	No expression	No expression	No expression	No expression	No expression	-0.0111054	1	Unbiased
g2732		Chr_2	3.463	0	ST-biased	0.262	0.834	Unbiased	0.423	0.583	Unbiased	-0.737	0.611	Unbiased	-0.125	0.929	Unbiased	-2.38	0.47	Unbiased	-1.066	0.586	Unbiased	-1.173	0.613	Unbiased	-0.0321214	1	Unbiased
g2803		Chr_2	No expression	No expression	No expression	No expression	No expression	No expression	No expression	No expression	No expression	No expression	No expression	No expression	3.181	0.021	ST-biased	No expression	No expression	No expression	No expression	No expression	No expression	No expression	No expression	No expression	0.0246543	1	Unbiased
g3142		Chr_2	No expression	No expression	No expression	No expression	No expression	No expression	No expression	No expression	No expression	0.75	0.318	Unbiased	1.692	0.049	ST-biased	No expression	No expression	No expression	No expression	No expression	No expression	No expression	No expression	No expression	-0.0176606	1	Unbiased
g3467		Chr_2	No expression	No expression	No expression	No expression	No expression	No expression	0.05	0.95	Unbiased	-2.851	0.035	SR-biased	-1.234	0.482	Unbiased	-1.25	0.47	Unbiased	-0.657	0.588	Unbiased	-0.501	0.339	Unbiased	-0.0142803	1	Unbiased
g3593		Chr_2	1.634	0.074	Unbiased	0.325	0.517	Unbiased	0.582	0.146	Unbiased	0.654	0.284	Unbiased	1.584	0.001	ST-biased	1.908	0.432	Unbiased	1.56	0.416	Unbiased	2.578	0.341	Unbiased	0.157048	0.876843	Unbiased
g3831	dec	Chr_2	No expression	No expression	No expression	-3.237	0.316	Unbiased	-6.546	0.021	SR-biased	No expression	No expression	No expression	No expression	No expression	No expression	No expression	No expression	No expression	No expression	No expression	No expression	No expression	No expression	No expression	0.0317984	1	Unbiased
g3897	CG4702	Chr_2	No expression	No expression	No expression	No expression	No expression	No expression	No expression	No expression	No expression	1.426	0.036	ST-biased	1.594	0.021	ST-biased	-1.128	0.506	Unbiased	-0.526	0.644	Unbiased	-0.374	0.562	Unbiased	-0.0351808	0.989666	Unbiased
g3935		Chr_2	No expression	No expression	No expression	-4.515	0.001	SR-biased	-1.606	0.146	Unbiased	No expression	No expression	No expression	No expression	No expression	No expression	No expression	No expression	No expression	No expression	No expression	No expression	No expression	No expression	No expression	Insufficient coverage	Insufficient coverage	Insufficient coverage
g4052		Chr_2	No expression	No expression	No expression	No expression	No expression	No expression	No expression	No expression	No expression	1.856	0.008	ST-biased	1.742	0.015	ST-biased	2.987	0.47	Unbiased	No expression	No expression	No expression	No expression	No expression	No expression	-0.0309419	0.99503	Unbiased
g412		Chr_X	No expression	No expression	No expression	No expression	No expression	No expression	No expression	No expression	No expression	No expression	No expression	No expression	3.064	0.04	ST-biased	No expression	No expression	No expression	No expression	No expression	No expression	No expression	No expression	No expression	0.0104599	1	Unbiased
g4281	CG17816	Chr_2	No expression	No expression	No expression	No expression	No expression	No expression	No expression	No expression	No expression	1.311	0.35	Unbiased	2.188	0.015	ST-biased	No expression	No expression	No expression	No expression	No expression	No expression	No expression	No expression	No expression	-0.0092895	1	Unbiased
g459		Chr_X	No expression	No expression	No expression	No expression	No expression	No expression	No expression	No expression	No expression	No expression	No expression	No expression	-5.64	0.061	Unbiased	-7.095	0.002	SR-biased	-6.566	0.001	SR-biased	-6.949	0	SR-biased	-0.278752	9.87e-06	SR-biased
g486	CG3603	Chr_X	No expression	No expression	No expression	0.062	0.91	Unbiased	-0.307	0.55	Unbiased	-0.628	0.085	Unbiased	-1.34	0.004	SR-biased	-1.638	0.41	Unbiased	-1.338	0.251	Unbiased	No expression	No expression	No expression	0.0020667	1	Unbiased
g492	HemK1	Chr_X	-3.091	0.005	SR-biased	-2.388	0.003	SR-biased	-1.759	0.004	SR-biased	-1.515	0.001	SR-biased	-1.581	0.002	SR-biased	-2.682	0.073	Unbiased	-2.864	0.009	SR-biased	-4.5	0	SR-biased	-0.901336	3.24e-71	SR-biased
g496		Chr_X	No expression	No expression	No expression	No expression	No expression	No expression	1.296	0.263	Unbiased	No expression	No expression	No expression	2.405	0.014	ST-biased	No expression	No expression	No expression	No expression	No expression	No expression	No expression	No expression	No expression	0.00219875	1	Unbiased
g5056		Chr_2	No expression	No expression	No expression	No expression	No expression	No expression	No expression	No expression	No expression	No expression	No expression	No expression	1.845	0.039	ST-biased	0.772	0.587	Unbiased	No expression	No expression	No expression	No expression	No expression	No expression	-0.0002021	1	Unbiased
g5338		Chr_2	No expression	No expression	No expression	-0.632	0.482	Unbiased	-0.552	0.522	Unbiased	-0.214	0.764	Unbiased	2.097	0.041	ST-biased	No expression	No expression	No expression	No expression	No expression	No expression	No expression	No expression	No expression	0.0329344	1	Unbiased
g5599	CG2540	Chr_2	No expression	No expression	No expression	0.216	0.777	Unbiased	No expression	No expression	No expression	1.179	0.2	Unbiased	2.3	0.013	ST-biased	0.842	0.483	Unbiased	No expression	No expression	No expression	No expression	No expression	No expression	0.0225247	0.999869	Unbiased
g5646	Phk-3	Chr_2	No expression	No expression	No expression	No expression	No expression	No expression	-1.289	0.011	SR-biased	No expression	No expression	No expression	No expression	No expression	No expression	No expression	No expression	No expression	No expression	No expression	No expression	No expression	No expression	No expression	-0.024923	1	Unbiased
g5778		Chr_2	No expression	No expression	No expression	No expression	No expression	No expression	No expression	No expression	No expression	1.448	0.04	ST-biased	1.435	0.008	ST-biased	2.008	0.47	Unbiased	1.949	0.172	Unbiased	3.608	0.009	ST-biased	0.00660462	1	Unbiased
g5867	CG10936	Chr_2	No expression	No expression	No expression	No expression	No expression	No expression	No expression	No expression	No expression	-1.727	0.06	Unbiased	-2.321	0.016	SR-biased	-0.43	0.796	Unbiased	No expression	No expression	No expression	No expression	No expression	No expression	0.0157906	1	Unbiased
g6516	hebe	Chr_2	No expression	No expression	No expression	0.563	0.408	Unbiased	No expression	No expression	No expression	No expression	No expression	No expression	-1.505	0.034	SR-biased	No expression	No expression	No expression	No expression	No expression	No expression	No expression	No expression	No expression	-0.0004757	1	Unbiased
g6601		Chr_2	No expression	No expression	No expression	No expression	No expression	No expression	No expression	No expression	No expression	0.351	0.556	Unbiased	2.06	0.02	ST-biased	2.901	0.335	Unbiased	No expression	No expression	No expression	No expression	No expression	No expression	-0.0008803	1	Unbiased
g6665	sns	Chr_2	No expression	No expression	No expression	No expression	No expression	No expression	No expression	No expression	No expression	-2.6	0.001	SR-biased	1.187	0.214	Unbiased	-1.452	0.503	Unbiased	-0.036	0.983	Unbiased	No expression	No expression	No expression	-0.0051121	1	Unbiased
g683	exd	Chr_X	0.448	0.727	Unbiased	0.749	0.287	Unbiased	1.427	0.055	Unbiased	2.568	0.007	ST-biased	4.273	0	ST-biased	2.895	0.47	Unbiased	No expression	No expression	No expression	No expression	No expression	No expression	-0.050636	0.891765	Unbiased
g7604		Chr_1	-2.058	0.088	Unbiased	-1.599	0.381	Unbiased	0.348	0.668	Unbiased	-0.425	0.846	Unbiased	-2.302	0.043	SR-biased	-3.341	0.47	Unbiased	-2.983	0.031	SR-biased	-3.022	0.177	Unbiased	0.0150642	1	Unbiased
g7630		Chr_1	No expression	No expression	No expression	No expression	No expression	No expression	No expression	No expression	No expression	0.798	0.378	Unbiased	1.452	0.041	ST-biased	2.249	0.47	Unbiased	No expression	No expression	No expression	No expression	No expression	No expression	0.0719148	0.948928	Unbiased
g7659		Chr_1	-0.37	0.629	Unbiased	No expression	No expression	No expression	No expression	No expression	No expression	No expression	No expression	No expression	2.022	0.043	ST-biased	1.323	0.599	Unbiased	No expression	No expression	No expression	No expression	No expression	No expression	0.0361001	0.879059	Unbiased
g795		Chr_X	No expression	No expression	No expression	No expression	No expression	No expression	No expression	No expression	No expression	2.457	0.008	ST-biased	2.104	0.004	ST-biased	1.953	0.46	Unbiased	No expression	No expression	No expression	No expression	No expression	No expression	0.0708194	0.724005	Unbiased
g838		Chr_X	No expression	No expression	No expression	No expression	No expression	No expression	No expression	No expression	No expression	No expression	No expression	No expression	-1.169	0.697	Unbiased	-1.301	0.47	Unbiased	-0.796	0.388	Unbiased	-1.4	0.006	SR-biased	0.0961005	0.976832	Unbiased
g8382		Chr_1	No expression	No expression	No expression	No expression	No expression	No expression	No expression	No expression	No expression	-5.181	0	SR-biased	-4.887	0	SR-biased	No expression	No expression	No expression	No expression	No expression	No expression	No expression	No expression	No expression	Insufficient coverage	Insufficient coverage	Insufficient coverage
g923		Chr_X	No expression	No expression	No expression	No expression	No expression	No expression	No expression	No expression	No expression	-1.43	0.186	Unbiased	-1.993	0.013	SR-biased	-1.486	0.47	Unbiased	No expression	No expression	No expression	No expression	No expression	No expression	-0.0112703	1	Unbiased
g9495		Chr_1	No expression	No expression	No expression	-0.414	0.571	Unbiased	0.428	0.658	Unbiased	0.128	0.774	Unbiased	1.146	0.031	ST-biased	0.622	0.531	Unbiased	No expression	No expression	No expression	No expression	No expression	No expression	0.0433015	0.649263	Unbiased
g9519	Hsp27	Chr_1	3.582	0.001	ST-biased	-0.056	0.972	Unbiased	-0.494	0.381	Unbiased	-0.285	0.554	Unbiased	-0.83	0.151	Unbiased	0.015	0.992	Unbiased	No expression	No expression	No expression	No expression	No expression	No expression	-0.0093577	1	Unbiased
g9546		Chr_1	No expression	No expression	No expression	No expression	No expression	No expression	No expression	No expression	No expression	No expression	No expression	No expression	1.957	0.01	ST-biased	1.437	0.47	Unbiased	No expression	No expression	No expression	No expression	No expression	No expression	0.0146152	1	Unbiased
g9812	CG34382	Chr_1	No expression	No expression	No expression	No expression	No expression	No expression	No expression	No expression	No expression	0.22	0.572	Unbiased	1.827	0.021	ST-biased	No expression	No expression	No expression	No expression	No expression	No expression	No expression	No expression	No expression	0.0170393	1	Unbiased
g9891	CG8641	Chr_1	3.959	0.014	ST-biased	No expression	No expression	No expression	No expression	No expression	No expression	No expression	No expression	No expression	No expression	No expression	No expression	No expression	No expression	No expression	No expression	No expression	No expression	No expression	No expression	No expression	-0.030565	1	Unbiased
g9932	CG12017	Chr_1	No expression	No expression	No expression	No expression	No expression	No expression	No expression	No expression	No expression	0.75	0.453	Unbiased	1.446	0.031	ST-biased	1.676	0.47	Unbiased	No expression	No expression	No expression	No expression	No expression	No expression	-0.0098857	1	Unbiased
gene-10155	CG4213	Chr_X	-0.295	0.763	Unbiased	No expression	No expression	No expression	No expression	No expression	No expression	-1.86	0.035	SR-biased	0.215	0.84	Unbiased	No expression	No expression	No expression	No expression	No expression	No expression	No expression	No expression	No expression	0.037071	0.823552	Unbiased
gene-10166	dpy	Chr_X	No expression	No expression	No expression	0.588	0.591	Unbiased	1.811	0.018	ST-biased	-0.651	0.286	Unbiased	0.136	0.893	Unbiased	-0.05	0.974	Unbiased	No expression	No expression	No expression	No expression	No expression	No expression	-0.0149608	1	Unbiased
gene-10174	LeuRS	Chr_X	-0.506	0.735	Unbiased	-0.048	0.941	Unbiased	0.239	0.685	Unbiased	0.375	0.246	Unbiased	0.117	0.806	Unbiased	0.783	0.5	Unbiased	0.939	0.458	Unbiased	2.343	0.005	ST-biased	0.00135678	1	Unbiased
gene-10191	CG13284	Chr_X	No expression	No expression	No expression	No expression	No expression	No expression	3.742	0.011	ST-biased	No expression	No expression	No expression	No expression	No expression	No expression	No expression	No expression	No expression	No expression	No expression	No expression	No expression	No expression	No expression	-0.0502056	0.802722	Unbiased
gene-10198	Hel25E	Chr_X	0.393	0.664	Unbiased	-0.209	0.74	Unbiased	0.385	0.384	Unbiased	0.364	0.231	Unbiased	0.241	0.354	Unbiased	-0.408	0.627	Unbiased	0.095	0.875	Unbiased	1.81	0.001	ST-biased	0.0127543	1	Unbiased
gene-10290	CG44000	Chr_X	No expression	No expression	No expression	No expression	No expression	No expression	No expression	No expression	No expression	No expression	No expression	No expression	0.905	0.235	Unbiased	1.447	0.47	Unbiased	3.162	0.035	ST-biased	5.163	0	ST-biased	Insufficient coverage	Insufficient coverage	Insufficient coverage
gene-10297	CG6055	Chr_X	No expression	No expression	No expression	No expression	No expression	No expression	No expression	No expression	No expression	No expression	No expression	No expression	No expression	No expression	No expression	-0.962	0.579	Unbiased	1.802	0.17	Unbiased	2.767	0.012	ST-biased	0.0117662	1	Unbiased
gene-10436	dcma	Chr_X	No expression	No expression	No expression	No expression	No expression	No expression	No expression	No expression	No expression	No expression	No expression	No expression	2.589	0.024	ST-biased	-1.011	0.476	Unbiased	No expression	No expression	No expression	-1.366	0.24	Unbiased	0.0107093	1	Unbiased
gene-10580	Sytalpha	Chr_X	No expression	No expression	No expression	No expression	No expression	No expression	No expression	No expression	No expression	No expression	No expression	No expression	No expression	No expression	No expression	-3.384	0.185	Unbiased	-2.784	0.009	SR-biased	-3.591	0.001	SR-biased	-0.0285202	1	Unbiased
gene-10595	CG13693	Chr_X	No expression	No expression	No expression	No expression	No expression	No expression	No expression	No expression	No expression	No expression	No expression	No expression	No expression	No expression	No expression	1.124	0.577	Unbiased	2.607	0.242	Unbiased	4.209	0.049	ST-biased	-0.0081228	1	Unbiased
gene-1215	cyc	Chr_1	No expression	No expression	No expression	-0.119	0.838	Unbiased	-0.177	0.742	Unbiased	-0.864	0.247	Unbiased	-2.368	0.033	SR-biased	No expression	No expression	No expression	No expression	No expression	No expression	No expression	No expression	No expression	0.0602615	1	Unbiased
gene-1319	Grd	Chr_1	No expression	No expression	No expression	No expression	No expression	No expression	No expression	No expression	No expression	0.487	0.505	Unbiased	1.886	0.044	ST-biased	2.04	0.47	Unbiased	No expression	No expression	No expression	No expression	No expression	No expression	0.032359	1	Unbiased
gene-1551	bma	Chr_1	No expression	No expression	No expression	No expression	No expression	No expression	No expression	No expression	No expression	0.358	0.554	Unbiased	1.612	0.016	ST-biased	2.021	0.47	Unbiased	No expression	No expression	No expression	No expression	No expression	No expression	-0.0049234	1	Unbiased
gene-1904	FoxL1	Chr_1	No expression	No expression	No expression	No expression	No expression	No expression	No expression	No expression	No expression	No expression	No expression	No expression	No expression	No expression	No expression	1.605	0.482	Unbiased	5.488	0.001	ST-biased	No expression	No expression	No expression	-0.0084081	1	Unbiased
gene-1970	Glut1	Chr_1	No expression	No expression	No expression	No expression	No expression	No expression	No expression	No expression	No expression	0.904	0.337	Unbiased	2.098	0.005	ST-biased	0.218	0.839	Unbiased	-0.122	0.909	Unbiased	0.529	0.565	Unbiased	0.0157715	0.994492	Unbiased
gene-2317	scpr-A	Chr_1	-2.184	0.042	SR-biased	0.457	0.828	Unbiased	-0.132	0.913	Unbiased	-0.391	0.865	Unbiased	-2.189	0.043	SR-biased	-3.912	0.47	Unbiased	-2.803	0.073	Unbiased	-2.708	0.146	Unbiased	-0.126181	0.759014	Unbiased
gene-2404	Sh	Chr_1	-1.19	0.35	Unbiased	No expression	No expression	No expression	No expression	No expression	No expression	No expression	No expression	No expression	1.902	0.021	ST-biased	No expression	No expression	No expression	No expression	No expression	No expression	No expression	No expression	No expression	0.00845584	1	Unbiased
gene-2423	Tsf1	Chr_1	No expression	No expression	No expression	No expression	No expression	No expression	No expression	No expression	No expression	-0.328	0.815	Unbiased	-1.789	0.036	SR-biased	-1.715	0.47	Unbiased	No expression	No expression	No expression	-1.607	0.315	Unbiased	0.00462581	1	Unbiased
gene-2465	Arp2	Chr_1	No expression	No expression	No expression	0.332	0.49	Unbiased	0.27	0.545	Unbiased	1.06	0.038	ST-biased	1.06	0.139	Unbiased	1.248	0.47	Unbiased	1.683	0.242	Unbiased	1.341	0.216	Unbiased	0.0334281	1	Unbiased
gene-2512	CG42237	Chr_1	No expression	No expression	No expression	No expression	No expression	No expression	No expression	No expression	No expression	No expression	No expression	No expression	1.933	0.039	ST-biased	1.775	0.47	Unbiased	No expression	No expression	No expression	No expression	No expression	No expression	-0.0036172	1	Unbiased
gene-2785	Antdh	Chr_1	-0.888	0.69	Unbiased	0.14	0.925	Unbiased	0.106	0.933	Unbiased	-0.47	0.702	Unbiased	-3.152	0.045	SR-biased	No expression	No expression	No expression	No expression	No expression	No expression	No expression	No expression	No expression	-0.0370901	1	Unbiased
gene-2867	CG13364	Chr_1	0.645	0.431	Unbiased	0.495	0.411	Unbiased	0.291	0.613	Unbiased	1.069	0.035	ST-biased	0.637	0.137	Unbiased	0.683	0.475	Unbiased	1.012	0.513	Unbiased	2.686	0.339	Unbiased	-0.0241826	1	Unbiased
gene-3185	CG32204	Chr_1	No expression	No expression	No expression	No expression	No expression	No expression	No expression	No expression	No expression	No expression	No expression	No expression	2.114	0.027	ST-biased	0.426	0.721	Unbiased	No expression	No expression	No expression	No expression	No expression	No expression	-0.0114084	1	Unbiased
gene-3209	CG42674	Chr_1	No expression	No expression	No expression	-0.322	0.736	Unbiased	0.738	0.571	Unbiased	0.107	0.852	Unbiased	1.668	0.045	ST-biased	0.382	0.781	Unbiased	No expression	No expression	No expression	No expression	No expression	No expression	-0.0068735	1	Unbiased
gene-3481	axo	Chr_1	No expression	No expression	No expression	No expression	No expression	No expression	No expression	No expression	No expression	No expression	No expression	No expression	1.691	0.045	ST-biased	-1.636	0.47	Unbiased	0.601	0.692	Unbiased	No expression	No expression	No expression	-0.0051328	1	Unbiased
gene-4170	CG7126	Chr_2	No expression	No expression	No expression	No expression	No expression	No expression	No expression	No expression	No expression	-0.023	0.974	Unbiased	1.699	0.028	ST-biased	3.148	0.47	Unbiased	No expression	No expression	No expression	No expression	No expression	No expression	0.0169864	1	Unbiased
gene-4214	CG15515	Chr_2	No expression	No expression	No expression	No expression	No expression	No expression	No expression	No expression	No expression	No expression	No expression	No expression	1.947	0.018	ST-biased	-0.529	0.711	Unbiased	No expression	No expression	No expression	No expression	No expression	No expression	-0.10946	0.947513	Unbiased
gene-4490	NPFR	Chr_2	No expression	No expression	No expression	No expression	No expression	No expression	No expression	No expression	No expression	No expression	No expression	No expression	3.008	0.042	ST-biased	1.815	0.47	Unbiased	No expression	No expression	No expression	No expression	No expression	No expression	-0.0039917	1	Unbiased
gene-4549	slou	Chr_2	No expression	No expression	No expression	No expression	No expression	No expression	No expression	No expression	No expression	No expression	No expression	No expression	2.564	0.01	ST-biased	No expression	No expression	No expression	No expression	No expression	No expression	No expression	No expression	No expression	0.0173639	1	Unbiased
gene-5076	CG10562	Chr_2	No expression	No expression	No expression	0.514	0.42	Unbiased	No expression	No expression	No expression	-1.452	0.253	Unbiased	-4.829	0.005	SR-biased	No expression	No expression	No expression	No expression	No expression	No expression	No expression	No expression	No expression	0.00479198	1	Unbiased
gene-5227	tinc	Chr_2	No expression	No expression	No expression	No expression	No expression	No expression	No expression	No expression	No expression	-1.384	0.025	SR-biased	-0.903	0.227	Unbiased	-0.533	0.677	Unbiased	-0.634	0.588	Unbiased	0.072	0.936	Unbiased	0.015406	1	Unbiased
gene-5235	AdamTS-A	Chr_2	-0.228	0.778	Unbiased	No expression	No expression	No expression	No expression	No expression	No expression	-4.06	0.041	SR-biased	No expression	No expression	No expression	-1.881	0.47	Unbiased	0.76	0.637	Unbiased	No expression	No expression	No expression	0.0213136	1	Unbiased
gene-5236	CG6118	Chr_2	No expression	No expression	No expression	No expression	No expression	No expression	No expression	No expression	No expression	-0.781	0.247	Unbiased	-2.744	0.016	SR-biased	No expression	No expression	No expression	No expression	No expression	No expression	No expression	No expression	No expression	0.0076839	1	Unbiased
gene-5286	Cadps	Chr_2	No expression	No expression	No expression	No expression	No expression	No expression	No expression	No expression	No expression	-1.426	0.043	SR-biased	-0.991	0.113	Unbiased	-0.238	0.886	Unbiased	No expression	No expression	No expression	No expression	No expression	No expression	-0.0247012	1	Unbiased
gene-5287	CG11155	Chr_2	No expression	No expression	No expression	No expression	No expression	No expression	No expression	No expression	No expression	-2.057	0.008	SR-biased	-0.516	0.654	Unbiased	-0.388	0.832	Unbiased	No expression	No expression	No expression	No expression	No expression	No expression	-0.0177567	1	Unbiased
gene-5392	ana	Chr_2	1.208	0.68	Unbiased	1.408	0.049	ST-biased	No expression	No expression	No expression	No expression	No expression	No expression	No expression	No expression	No expression	No expression	No expression	No expression	No expression	No expression	No expression	No expression	No expression	No expression	0.0153267	1	Unbiased
gene-5536	Fcp1	Chr_2	-0.25	0.817	Unbiased	-0.127	0.77	Unbiased	-0.083	0.878	Unbiased	-0.662	0.06	Unbiased	-1.452	0.001	SR-biased	-1.162	0.47	Unbiased	-1.316	0.418	Unbiased	No expression	No expression	No expression	0.0563786	0.386546	Unbiased
gene-5643	Dhit	Chr_2	-0.326	0.794	Unbiased	No expression	No expression	No expression	No expression	No expression	No expression	1.011	0.172	Unbiased	2.487	0.004	ST-biased	1.727	0.47	Unbiased	No expression	No expression	No expression	No expression	No expression	No expression	-0.024077	1	Unbiased
gene-5866	Or24a	Chr_2	No expression	No expression	No expression	No expression	No expression	No expression	No expression	No expression	No expression	No expression	No expression	No expression	2.35	0.028	ST-biased	No expression	No expression	No expression	No expression	No expression	No expression	No expression	No expression	No expression	-0.0286275	1	Unbiased
gene-693	CG3091	Chr_1	No expression	No expression	No expression	-1.123	0.287	Unbiased	0.165	0.815	Unbiased	1.199	0.19	Unbiased	1.804	0.018	ST-biased	-1.673	0.488	Unbiased	No expression	No expression	No expression	No expression	No expression	No expression	0.0186822	1	Unbiased
gene-703	FucT6	Chr_1	No expression	No expression	No expression	0.379	0.543	Unbiased	0.102	0.933	Unbiased	0.422	0.386	Unbiased	1.779	0.017	ST-biased	0.612	0.669	Unbiased	No expression	No expression	No expression	No expression	No expression	No expression	-0.0091121	1	Unbiased
gene-7375	CG45105	Chr_2	No expression	No expression	No expression	No expression	No expression	No expression	No expression	No expression	No expression	0.507	0.342	Unbiased	1.634	0.041	ST-biased	1.595	0.47	Unbiased	No expression	No expression	No expression	No expression	No expression	No expression	-0.0006739	1	Unbiased
gene-7520	Lgr3	Chr_2	No expression	No expression	No expression	No expression	No expression	No expression	No expression	No expression	No expression	No expression	No expression	No expression	2.788	0.019	ST-biased	1.74	0.47	Unbiased	No expression	No expression	No expression	No expression	No expression	No expression	0.00954238	1	Unbiased
gene-8311	jef	Chr_2	No expression	No expression	No expression	No expression	No expression	No expression	No expression	No expression	No expression	-0.523	0.376	Unbiased	0.904	0.205	Unbiased	-4.402	0.402	Unbiased	-5.283	0.005	SR-biased	-4.691	0.01	SR-biased	0.0102328	1	Unbiased
gene-8426	nompA	Chr_2	No expression	No expression	No expression	No expression	No expression	No expression	No expression	No expression	No expression	No expression	No expression	No expression	2.396	0.031	ST-biased	3.82	0.335	Unbiased	5.081	0.172	Unbiased	10.702	0.23	Unbiased	0.00870848	1	Unbiased
gene-8483	CG7997	Chr_2	No expression	No expression	No expression	-0.253	0.805	Unbiased	-1.677	0.021	SR-biased	-0.998	0.526	Unbiased	No expression	No expression	No expression	No expression	No expression	No expression	No expression	No expression	No expression	No expression	No expression	No expression	-0.0364704	1	Unbiased
gene-8544	Sod3	Chr_2	-0.236	0.842	Unbiased	-1.682	0.188	Unbiased	-0.728	0.199	Unbiased	No expression	No expression	No expression	-4.21	0.017	SR-biased	-6.199	0.47	Unbiased	No expression	No expression	No expression	No expression	No expression	No expression	-0.0007595	1	Unbiased
gene-8938	dgt1	Chr_X	No expression	No expression	No expression	No expression	No expression	No expression	No expression	No expression	No expression	No expression	No expression	No expression	-0.573	0.511	Unbiased	-0.586	0.559	Unbiased	-0.531	0.588	Unbiased	-1.594	0.039	SR-biased	-0.43395	0.0202468	SR-biased
gene-8951	Lar	Chr_X	No expression	No expression	No expression	No expression	No expression	No expression	1.005	0.443	Unbiased	-1.307	0.085	Unbiased	0.328	0.722	Unbiased	-3.418	0.112	Unbiased	-2.944	0.009	SR-biased	-3.878	0.003	SR-biased	0.00267905	1	Unbiased
gene-9022	scpr-A	Chr_X	-1.984	0.031	SR-biased	-1.876	0.216	Unbiased	-0.459	0.753	Unbiased	-0.378	0.881	Unbiased	-1.723	0.115	Unbiased	-3.502	0.47	Unbiased	-2.797	0.058	Unbiased	-2.754	0.107	Unbiased	-0.0726645	1	Unbiased
gene-9037	pasi1	Chr_X	No expression	No expression	No expression	No expression	No expression	No expression	No expression	No expression	No expression	1.199	0.035	ST-biased	0.309	0.616	Unbiased	1.152	0.475	Unbiased	No expression	No expression	No expression	No expression	No expression	No expression	0.0590043	1	Unbiased
gene-9038	Pburs	Chr_X	No expression	No expression	No expression	No expression	No expression	No expression	No expression	No expression	No expression	No expression	No expression	No expression	No expression	No expression	No expression	5.032	0.46	Unbiased	7.817	0.035	ST-biased	No expression	No expression	No expression	0.0481051	1	Unbiased
gene-9052	CG31715	Chr_X	-0.719	0.542	Unbiased	-0.695	0.341	Unbiased	-1.236	0.021	SR-biased	0.695	0.189	Unbiased	0.264	0.465	Unbiased	0.344	0.671	Unbiased	0.455	0.618	Unbiased	1.685	0.361	Unbiased	0.0729769	0.904741	Unbiased
gene-9062	Pmvk	Chr_X	No expression	No expression	No expression	1.518	0.006	ST-biased	1.104	0.134	Unbiased	1.591	0.007	ST-biased	1.203	0.031	ST-biased	0.862	0.527	Unbiased	No expression	No expression	No expression	No expression	No expression	No expression	0.0105662	1	Unbiased
gene-9117	ics	Chr_X	-0.071	0.95	Unbiased	-0.098	0.828	Unbiased	-0.288	0.571	Unbiased	-0.473	0.264	Unbiased	-1.519	0.018	SR-biased	-1.421	0.47	Unbiased	No expression	No expression	No expression	No expression	No expression	No expression	0.60551	2.56e-23	ST-biased
gene-9128	tsr	Chr_X	No expression	No expression	No expression	No expression	No expression	No expression	No expression	No expression	No expression	6.42	0	ST-biased	9.885	0	ST-biased	9.897	0.038	ST-biased	8.419	0.002	ST-biased	9.985	0.013	ST-biased	1.4269	2.51e-19	ST-biased
gene-9175	Ect3	Chr_X	No expression	No expression	No expression	2.346	0.017	ST-biased	No expression	No expression	No expression	No expression	No expression	No expression	No expression	No expression	No expression	No expression	No expression	No expression	No expression	No expression	No expression	No expression	No expression	No expression	-0.0811742	0.834757	Unbiased
gene-9194	CG10375	Chr_X	No expression	No expression	No expression	No expression	No expression	No expression	No expression	No expression	No expression	-0.224	0.832	Unbiased	0.343	0.455	Unbiased	1.481	0.47	Unbiased	1.995	0.178	Unbiased	3.595	0	ST-biased	-0.132355	0.939692	Unbiased
gene-9295	Mcm10	Chr_X	No expression	No expression	No expression	-1.163	0.104	Unbiased	No expression	No expression	No expression	-0.764	0.04	Unbiased	-1.225	0.034	SR-biased	-1.875	0.47	Unbiased	-2.542	0.12	Unbiased	-3.06	0.019	SR-biased	-0.920049	2.29e-45	SR-biased
gene-9397	Nxt1	Chr_X	No expression	No expression	No expression	No expression	No expression	No expression	No expression	No expression	No expression	-0.086	0.964	Unbiased	-2.467	0.006	SR-biased	-2.363	0.47	Unbiased	No expression	No expression	No expression	No expression	No expression	No expression	-0.177299	0.317704	Unbiased
gene-9469	Cap-D2	Chr_X	No expression	No expression	No expression	No expression	No expression	No expression	No expression	No expression	No expression	1.221	0.03	ST-biased	0.651	0.168	Unbiased	0.762	0.605	Unbiased	1.075	0.502	Unbiased	No expression	No expression	No expression	0.0934539	0.585459	Unbiased
gene-9489	CG11606	Chr_X	No expression	No expression	No expression	No expression	No expression	No expression	-2.801	0.023	SR-biased	-0.87	0.105	Unbiased	-1.355	0.007	SR-biased	-2.066	0.437	Unbiased	-2.927	0.066	Unbiased	-2.393	0.177	Unbiased	0.0509564	1	Unbiased
gene-9516	FIG4	Chr_X	No expression	No expression	No expression	No expression	No expression	No expression	No expression	No expression	No expression	0.242	0.561	Unbiased	3.055	0	ST-biased	5.638	0.182	Unbiased	No expression	No expression	No expression	No expression	No expression	No expression	-0.0008346	1	Unbiased
gene-9518	Ced-12	Chr_X	0.631	0.569	Unbiased	-0.041	0.949	Unbiased	0.477	0.286	Unbiased	0.162	0.637	Unbiased	0.657	0.051	Unbiased	1.867	0.46	Unbiased	3	0.031	ST-biased	5.228	0	ST-biased	0.0164639	1	Unbiased
gene-9610	CG4496	Chr_X	No expression	No expression	No expression	No expression	No expression	No expression	No expression	No expression	No expression	-1.918	0.041	SR-biased	No expression	No expression	No expression	No expression	No expression	No expression	No expression	No expression	No expression	No expression	No expression	No expression	-0.0009364	1	Unbiased
gene-9701	CG31688	Chr_X	No expression	No expression	No expression	No expression	No expression	No expression	No expression	No expression	No expression	0.784	0.148	Unbiased	1.505	0.039	ST-biased	1.202	0.47	Unbiased	No expression	No expression	No expression	No expression	No expression	No expression	-0.0696652	0.0663482	Unbiased
gene-9710	Ugt37D1	Chr_X	No expression	No expression	No expression	2.614	0.034	ST-biased	1.389	0.146	Unbiased	No expression	No expression	No expression	No expression	No expression	No expression	No expression	No expression	No expression	No expression	No expression	No expression	No expression	No expression	No expression	0.142494	0.0184499	ST-biased
gene-9737	Tsen34	Chr_X	No expression	No expression	No expression	No expression	No expression	No expression	No expression	No expression	No expression	No expression	No expression	No expression	-1.744	0.023	SR-biased	-2.232	0.47	Unbiased	No expression	No expression	No expression	No expression	No expression	No expression	-0.113236	0.884527	Unbiased
gene-9883	CG5126	Chr_X	No expression	No expression	No expression	No expression	No expression	No expression	No expression	No expression	No expression	-0.611	0.308	Unbiased	-1.086	0.043	SR-biased	-0.896	0.47	Unbiased	No expression	No expression	No expression	No expression	No expression	No expression	0.0717413	1	Unbiased
PB.10031		Chr_1	No expression	No expression	No expression	-0.948	0.367	Unbiased	-1.126	0.276	Unbiased	-1.318	0.03	SR-biased	-1.593	0.031	SR-biased	No expression	No expression	No expression	No expression	No expression	No expression	No expression	No expression	No expression	0.294421	0.884527	Unbiased
PB.1019		Chr_X	No expression	No expression	No expression	-0.916	0.104	Unbiased	No expression	No expression	No expression	-1.406	0.007	SR-biased	-1.111	0.021	SR-biased	-1.687	0.47	Unbiased	-1.32	0.209	Unbiased	-1.341	0.107	Unbiased	-1.49333	4.63e-23	SR-biased
PB.1074	CG14535	Chr_X	No expression	No expression	No expression	0.369	0.723	Unbiased	No expression	No expression	No expression	0.609	0.343	Unbiased	1.892	0.02	ST-biased	2.384	0.47	Unbiased	No expression	No expression	No expression	No expression	No expression	No expression	-0.0113394	1	Unbiased
PB.1162		Chr_X	-2.191	0.03	SR-biased	-1.577	0.019	SR-biased	-1.303	0.022	SR-biased	-3.146	0.089	Unbiased	No expression	No expression	No expression	No expression	No expression	No expression	No expression	No expression	No expression	No expression	No expression	No expression	0.0389657	1	Unbiased
PB.1200	CG9664	Chr_X	0.033	0.975	Unbiased	0.483	0.287	Unbiased	0.884	0.18	Unbiased	-2.151	0.035	SR-biased	No expression	No expression	No expression	No expression	No expression	No expression	No expression	No expression	No expression	No expression	No expression	No expression	0.0161861	1	Unbiased
PB.1338		Chr_X	No expression	No expression	No expression	No expression	No expression	No expression	No expression	No expression	No expression	1.228	0.119	Unbiased	3.806	0.019	ST-biased	No expression	No expression	No expression	No expression	No expression	No expression	No expression	No expression	No expression	-0.0868559	0.0192377	SR-biased
PB.136	sNPF	Chr_X	No expression	No expression	No expression	No expression	No expression	No expression	No expression	No expression	No expression	1.078	0.204	Unbiased	2.043	0.021	ST-biased	1.124	0.47	Unbiased	No expression	No expression	No expression	No expression	No expression	No expression	0.0816296	0.00036073	ST-biased
PB.1385	CG8419	Chr_X	No expression	No expression	No expression	No expression	No expression	No expression	No expression	No expression	No expression	1.081	0.115	Unbiased	1.147	0.031	ST-biased	No expression	No expression	No expression	No expression	No expression	No expression	No expression	No expression	No expression	-0.0594463	0.649263	Unbiased
PB.1427		Chr_X	0.843	0.169	Unbiased	-0.126	0.841	Unbiased	-0.174	0.768	Unbiased	-0.062	0.924	Unbiased	-0.228	0.681	Unbiased	-2.409	0.47	Unbiased	-4.025	0.002	SR-biased	-3.908	0.05	Unbiased	-0.038199	1	Unbiased
PB.1445	tutl	Chr_X	3.843	0	ST-biased	-1.289	0.44	Unbiased	No expression	No expression	No expression	-0.337	0.65	Unbiased	1.484	0.021	ST-biased	1.796	0.47	Unbiased	No expression	No expression	No expression	No expression	No expression	No expression	-0.0189921	1	Unbiased
PB.1449	CG3164	Chr_X	0.22	0.867	Unbiased	-0.195	0.762	Unbiased	-0.002	0.999	Unbiased	-0.379	0.526	Unbiased	1.583	0.024	ST-biased	0.318	0.896	Unbiased	No expression	No expression	No expression	No expression	No expression	No expression	0.0609028	0.21604	Unbiased
PB.1504	atilla	Chr_X	2.198	0.034	ST-biased	0.022	0.991	Unbiased	0.173	0.792	Unbiased	No expression	No expression	No expression	No expression	No expression	No expression	No expression	No expression	No expression	No expression	No expression	No expression	No expression	No expression	No expression	0.0263035	1	Unbiased
PB.1529	CG10211	Chr_X	No expression	No expression	No expression	No expression	No expression	No expression	No expression	No expression	No expression	1.066	0.123	Unbiased	2.311	0.031	ST-biased	No expression	No expression	No expression	No expression	No expression	No expression	No expression	No expression	No expression	0.0182417	1	Unbiased
PB.1537		Chr_X	No expression	No expression	No expression	No expression	No expression	No expression	No expression	No expression	No expression	No expression	No expression	No expression	2.335	0.007	ST-biased	1.184	0.495	Unbiased	No expression	No expression	No expression	No expression	No expression	No expression	-0.146184	2.17e-12	SR-biased
PB.158	smal	Chr_X	2.748	0.008	ST-biased	0.565	0.842	Unbiased	No expression	No expression	No expression	No expression	No expression	No expression	No expression	No expression	No expression	No expression	No expression	No expression	No expression	No expression	No expression	No expression	No expression	No expression	-0.0203948	1	Unbiased
PB.1581		Chr_X	No expression	No expression	No expression	No expression	No expression	No expression	-1.167	0.299	Unbiased	-2.997	0.034	SR-biased	No expression	No expression	No expression	No expression	No expression	No expression	No expression	No expression	No expression	No expression	No expression	No expression	-0.050397	1	Unbiased
PB.1606		Chr_X	No expression	No expression	No expression	No expression	No expression	No expression	No expression	No expression	No expression	No expression	No expression	No expression	2.873	0.005	ST-biased	2.39	0.47	Unbiased	No expression	No expression	No expression	No expression	No expression	No expression	-0.227357	3.77e-06	SR-biased
PB.1623	Ets21C	Chr_X	-3.582	0.02	SR-biased	0.286	0.81	Unbiased	0.095	0.932	Unbiased	0.363	0.722	Unbiased	-0.115	0.924	Unbiased	No expression	No expression	No expression	No expression	No expression	No expression	No expression	No expression	No expression	-0.0325865	0.980958	Unbiased
PB.1658		Chr_X	-2.285	0.012	SR-biased	No expression	No expression	No expression	3.916	0	ST-biased	No expression	No expression	No expression	No expression	No expression	No expression	No expression	No expression	No expression	No expression	No expression	No expression	No expression	No expression	No expression	0.122209	0.0029344	ST-biased
PB.1725	CG31706	Chr_X	No expression	No expression	No expression	-0.821	0.591	Unbiased	-2.439	0	SR-biased	No expression	No expression	No expression	No expression	No expression	No expression	No expression	No expression	No expression	No expression	No expression	No expression	No expression	No expression	No expression	0.0544449	1	Unbiased
PB.1755		Chr_X	No expression	No expression	No expression	0.112	0.821	Unbiased	-0.153	0.815	Unbiased	-0.946	0.158	Unbiased	-2.055	0.004	SR-biased	-2.916	0.432	Unbiased	No expression	No expression	No expression	No expression	No expression	No expression	0.0279977	1	Unbiased
PB.1809	lft	Chr_X	No expression	No expression	No expression	No expression	No expression	No expression	2.957	0.023	ST-biased	-1.304	0.132	Unbiased	-1.123	0.321	Unbiased	No expression	No expression	No expression	No expression	No expression	No expression	No expression	No expression	No expression	0.0908487	2.22e-05	ST-biased
PB.1838		Chr_2	No expression	No expression	No expression	No expression	No expression	No expression	No expression	No expression	No expression	-4.695	0.008	SR-biased	No expression	No expression	No expression	No expression	No expression	No expression	No expression	No expression	No expression	No expression	No expression	No expression	0.0242496	1	Unbiased
PB.187		Chr_X	-1.008	0.35	Unbiased	-0.68	0.44	Unbiased	1.359	0.026	ST-biased	-0.015	0.986	Unbiased	1.337	0.07	Unbiased	1.124	0.47	Unbiased	2.567	0.023	ST-biased	3.244	0.001	ST-biased	0.0224905	0.92968	Unbiased
PB.221		Chr_X	-0.281	0.838	Unbiased	-0.167	0.701	Unbiased	-0.364	0.481	Unbiased	-0.133	0.713	Unbiased	-0.3	0.449	Unbiased	-1.247	0.47	Unbiased	-1.8	0.032	SR-biased	-1.796	0.004	SR-biased	0.0149686	1	Unbiased
PB.2335		Chr_2	-0.103	0.908	Unbiased	-0.827	0.153	Unbiased	-0.392	0.673	Unbiased	-2.362	0.122	Unbiased	-2.428	0.032	SR-biased	-4.448	0.47	Unbiased	-1.643	0.195	Unbiased	No expression	No expression	No expression	0.0300377	0.994492	Unbiased
PB.2804	CG12814	Chr_2	No expression	No expression	No expression	No expression	No expression	No expression	No expression	No expression	No expression	0.739	0.304	Unbiased	2.02	0.038	ST-biased	1.256	0.47	Unbiased	No expression	No expression	No expression	No expression	No expression	No expression	0.0182622	1	Unbiased
PB.2929	Pde6	Chr_2	0.569	0.491	Unbiased	0.382	0.456	Unbiased	-0.11	0.905	Unbiased	-1.811	0.036	SR-biased	-0.271	0.832	Unbiased	-1.513	0.47	Unbiased	No expression	No expression	No expression	No expression	No expression	No expression	-0.0345727	0.651378	Unbiased
PB.295		Chr_X	-0.603	0.468	Unbiased	-0.45	0.635	Unbiased	-0.178	0.858	Unbiased	-1.364	0.231	Unbiased	-0.249	0.733	Unbiased	-1.458	0.478	Unbiased	-2.096	0.049	SR-biased	-0.829	0.399	Unbiased	-0.0418472	1	Unbiased
PB.3006		Chr_2	1.133	0.088	Unbiased	0.114	0.81	Unbiased	0.21	0.789	Unbiased	-1.271	0.153	Unbiased	-0.73	0.391	Unbiased	-2.286	0.47	Unbiased	-1.175	0.33	Unbiased	-1.657	0.019	SR-biased	0.0126803	1	Unbiased
PB.3240	CG34031	Chr_2	No expression	No expression	No expression	No expression	No expression	No expression	No expression	No expression	No expression	-2.608	0.061	Unbiased	-2.092	0.011	SR-biased	-0.983	0.494	Unbiased	No expression	No expression	No expression	No expression	No expression	No expression	0.00501405	1	Unbiased
PB.335		Chr_X	No expression	No expression	No expression	No expression	No expression	No expression	No expression	No expression	No expression	-1.541	0.022	SR-biased	No expression	No expression	No expression	No expression	No expression	No expression	No expression	No expression	No expression	No expression	No expression	No expression	-0.0333985	0.995848	Unbiased
PB.3543		Chr_2	No expression	No expression	No expression	-0.101	0.821	Unbiased	-0.131	0.836	Unbiased	-0.779	0.116	Unbiased	-1.618	0.039	SR-biased	-1.862	0.47	Unbiased	No expression	No expression	No expression	No expression	No expression	No expression	-0.002538	1	Unbiased
PB.3552		Chr_2	-0.259	0.767	Unbiased	2.963	0.006	ST-biased	No expression	No expression	No expression	No expression	No expression	No expression	2.594	0.166	Unbiased	No expression	No expression	No expression	No expression	No expression	No expression	No expression	No expression	No expression	0.00222713	1	Unbiased
PB.3596	Jhbp1	Chr_2	No expression	No expression	No expression	No expression	No expression	No expression	No expression	No expression	No expression	No expression	No expression	No expression	2.146	0.025	ST-biased	No expression	No expression	No expression	No expression	No expression	No expression	No expression	No expression	No expression	0.0218289	0.963409	Unbiased
PB.4010		Chr_2	No expression	No expression	No expression	0.618	0.467	Unbiased	No expression	No expression	No expression	0.41	0.559	Unbiased	1.959	0.013	ST-biased	1.297	0.47	Unbiased	No expression	No expression	No expression	No expression	No expression	No expression	-0.0256701	0.896827	Unbiased
PB.4325		Chr_2	No expression	No expression	No expression	0.28	0.815	Unbiased	1.244	0.648	Unbiased	-0.147	0.87	Unbiased	2.624	0.045	ST-biased	-0.819	0.54	Unbiased	No expression	No expression	No expression	No expression	No expression	No expression	-0.0297995	1	Unbiased
PB.4384	Kif3C	Chr_2	No expression	No expression	No expression	No expression	No expression	No expression	1.206	0.384	Unbiased	-1.532	0.034	SR-biased	-0.725	0.42	Unbiased	-2.383	0.47	Unbiased	-0.333	0.825	Unbiased	No expression	No expression	No expression	-0.0022875	1	Unbiased
PB.4391	CG1909	Chr_2	No expression	No expression	No expression	No expression	No expression	No expression	No expression	No expression	No expression	-2.481	0.034	SR-biased	No expression	No expression	No expression	No expression	No expression	No expression	No expression	No expression	No expression	No expression	No expression	No expression	0.032328	1	Unbiased
PB.4479	egr	Chr_2	0.656	0.491	Unbiased	-0.073	0.971	Unbiased	0.126	0.971	Unbiased	No expression	No expression	No expression	-2.205	0.021	SR-biased	No expression	No expression	No expression	No expression	No expression	No expression	No expression	No expression	No expression	-0.0039227	1	Unbiased
PB.470		Chr_X	No expression	No expression	No expression	No expression	No expression	No expression	No expression	No expression	No expression	1.346	0.072	Unbiased	2.624	0.01	ST-biased	No expression	No expression	No expression	No expression	No expression	No expression	No expression	No expression	No expression	-0.01459	1	Unbiased
PB.4769	CG15236	Chr_2	No expression	No expression	No expression	No expression	No expression	No expression	No expression	No expression	No expression	No expression	No expression	No expression	2.147	0.02	ST-biased	No expression	No expression	No expression	No expression	No expression	No expression	No expression	No expression	No expression	-0.0264216	1	Unbiased
PB.4883	otp	Chr_2	No expression	No expression	No expression	No expression	No expression	No expression	No expression	No expression	No expression	0.528	0.353	Unbiased	1.565	0.019	ST-biased	1.365	0.476	Unbiased	No expression	No expression	No expression	No expression	No expression	No expression	Insufficient coverage	Insufficient coverage	Insufficient coverage
PB.4959	Optix	Chr_2	No expression	No expression	No expression	No expression	No expression	No expression	No expression	No expression	No expression	0.959	0.204	Unbiased	1.783	0.016	ST-biased	0.555	0.61	Unbiased	No expression	No expression	No expression	No expression	No expression	No expression	0.00968932	1	Unbiased
PB.5039		Chr_2	No expression	No expression	No expression	No expression	No expression	No expression	No expression	No expression	No expression	0.672	0.172	Unbiased	1.469	0.038	ST-biased	1.314	0.47	Unbiased	1.64	0.309	Unbiased	No expression	No expression	No expression	0.0118389	1	Unbiased
PB.5150	CG3829	Chr_2	No expression	No expression	No expression	No expression	No expression	No expression	No expression	No expression	No expression	No expression	No expression	No expression	2.626	0.034	ST-biased	1.977	0.47	Unbiased	No expression	No expression	No expression	No expression	No expression	No expression	0.0133353	1	Unbiased
PB.5206	yki	Chr_2	0.336	0.609	Unbiased	-0.059	0.935	Unbiased	-0.295	0.572	Unbiased	-0.588	0.148	Unbiased	-1.001	0.016	SR-biased	-1.151	0.47	Unbiased	-1.159	0.343	Unbiased	No expression	No expression	No expression	0.0152377	1	Unbiased
PB.5431		Chr_2	-0.587	0.563	Unbiased	-0.982	0.619	Unbiased	No expression	No expression	No expression	-0.728	0.43	Unbiased	1.062	0.045	ST-biased	-0.967	0.482	Unbiased	-0.518	0.644	Unbiased	-0.846	0.458	Unbiased	-0.0068005	1	Unbiased
PB.5467		Chr_2	No expression	No expression	No expression	-0.124	0.914	Unbiased	-1.524	0.018	SR-biased	No expression	No expression	No expression	No expression	No expression	No expression	No expression	No expression	No expression	No expression	No expression	No expression	No expression	No expression	No expression	0.00569811	1	Unbiased
PB.606	mt:ATPase6	Chr_X	-1.171	0.013	SR-biased	-1.089	0.051	Unbiased	-1.064	0.146	Unbiased	-1.515	0.21	Unbiased	-0.268	0.655	Unbiased	-1.767	0.47	Unbiased	-1.776	0.085	Unbiased	-2.184	0.168	Unbiased	0.128407	1	Unbiased
PB.613	CenG1A	Chr_X	1.601	0.006	ST-biased	-0.677	0.381	Unbiased	-0.02	0.988	Unbiased	-0.925	0.258	Unbiased	No expression	No expression	No expression	No expression	No expression	No expression	No expression	No expression	No expression	No expression	No expression	No expression	0.00640839	1	Unbiased
PB.6252		Chr_2	No expression	No expression	No expression	-1.745	0.051	Unbiased	-1.837	0.021	SR-biased	-0.961	0.385	Unbiased	-0.087	0.834	Unbiased	0.014	0.988	Unbiased	0.166	0.916	Unbiased	-0.434	0.844	Unbiased	-0.011069	1	Unbiased
PB.6310		Chr_2	No expression	No expression	No expression	No expression	No expression	No expression	No expression	No expression	No expression	No expression	No expression	No expression	2.106	0.016	ST-biased	-1.01	0.511	Unbiased	No expression	No expression	No expression	No expression	No expression	No expression	0.00782093	1	Unbiased
PB.6500		Chr_1	0.267	0.74	Unbiased	-0.168	0.77	Unbiased	-0.512	0.384	Unbiased	-2.316	0.018	SR-biased	No expression	No expression	No expression	No expression	No expression	No expression	No expression	No expression	No expression	No expression	No expression	No expression	0.017199	1	Unbiased
PB.660		Chr_X	-6.228	0	SR-biased	0.443	0.455	Unbiased	No expression	No expression	No expression	1.211	0.118	Unbiased	1.261	0.174	Unbiased	-0.726	0.478	Unbiased	No expression	No expression	No expression	No expression	No expression	No expression	0.0374007	0.142607	Unbiased
PB.663		Chr_X	No expression	No expression	No expression	No expression	No expression	No expression	No expression	No expression	No expression	1.276	0.008	ST-biased	1.065	0.166	Unbiased	1.461	0.47	Unbiased	No expression	No expression	No expression	No expression	No expression	No expression	0.844016	8.65e-06	ST-biased
PB.6699	CG8289	Chr_1	-0.288	0.817	Unbiased	-0.332	0.591	Unbiased	0.015	0.983	Unbiased	0.988	0.03	Unbiased	1.254	0.005	ST-biased	1.048	0.478	Unbiased	No expression	No expression	No expression	No expression	No expression	No expression	-0.0436442	1	Unbiased
PB.677		Chr_X	0.058	0.947	Unbiased	-0.255	0.566	Unbiased	-0.078	0.91	Unbiased	-0.209	0.489	Unbiased	-0.711	0.045	Unbiased	-1.108	0.47	Unbiased	-1.789	0.031	SR-biased	-2.044	0.039	SR-biased	0.0712793	0.510398	Unbiased
PB.681		Chr_X	1.369	0.012	ST-biased	0.4	0.718	Unbiased	-0.063	0.955	Unbiased	0.296	0.347	Unbiased	0.516	0.133	Unbiased	1.955	0.437	Unbiased	1.078	0.588	Unbiased	2.832	0.223	Unbiased	0.200886	5.88e-05	ST-biased
PB.7063		Chr_1	-0.544	0.618	Unbiased	-0.386	0.52	Unbiased	0.046	0.955	Unbiased	-1.137	0.253	Unbiased	-0.393	0.65	Unbiased	-1.324	0.482	Unbiased	-1.782	0.036	SR-biased	-0.692	0.449	Unbiased	0.0118004	1	Unbiased
PB.7086		Chr_1	-0.295	0.729	Unbiased	-0.717	0.49	Unbiased	0.167	0.85	Unbiased	0.134	0.81	Unbiased	1.787	0.028	ST-biased	-1.269	0.527	Unbiased	No expression	No expression	No expression	No expression	No expression	No expression	0.0277822	0.577565	Unbiased
PB.7345	CG43737	Chr_1	No expression	No expression	No expression	No expression	No expression	No expression	No expression	No expression	No expression	No expression	No expression	No expression	1.854	0.02	ST-biased	No expression	No expression	No expression	No expression	No expression	No expression	No expression	No expression	No expression	-0.0233539	1	Unbiased
PB.7416		Chr_1	No expression	No expression	No expression	0.073	0.882	Unbiased	No expression	No expression	No expression	-0.473	0.304	Unbiased	-1.217	0.043	SR-biased	-1.029	0.476	Unbiased	No expression	No expression	No expression	No expression	No expression	No expression	0.0669044	0.922352	Unbiased
PB.744		Chr_X	No expression	No expression	No expression	No expression	No expression	No expression	No expression	No expression	No expression	-0.187	0.848	Unbiased	5.349	0	ST-biased	3.874	0.185	Unbiased	No expression	No expression	No expression	No expression	No expression	No expression	-0.263426	0.0207469	SR-biased
PB.7741		Chr_1	No expression	No expression	No expression	No expression	No expression	No expression	No expression	No expression	No expression	-0.007	0.991	Unbiased	1.806	0.012	ST-biased	2.584	0.47	Unbiased	No expression	No expression	No expression	No expression	No expression	No expression	0.00608782	1	Unbiased
PB.7945	fw	Chr_1	No expression	No expression	No expression	2.868	0.477	Unbiased	No expression	No expression	No expression	0.214	0.722	Unbiased	1.638	0.045	ST-biased	1.241	0.47	Unbiased	No expression	No expression	No expression	No expression	No expression	No expression	0.00124275	1	Unbiased
PB.805		Chr_X	No expression	No expression	No expression	-1.742	0.287	Unbiased	-0.413	0.577	Unbiased	No expression	No expression	No expression	-2.109	0.095	Unbiased	-4.249	0.432	Unbiased	-2.733	0.032	SR-biased	-2.62	0.189	Unbiased	-0.139059	0.086732	Unbiased
PB.8086	Fur2	Chr_1	No expression	No expression	No expression	-0.43	0.654	Unbiased	-0.559	0.639	Unbiased	-0.218	0.622	Unbiased	1.476	0.016	ST-biased	-0.378	0.702	Unbiased	0.761	0.64	Unbiased	No expression	No expression	No expression	-0.0137343	0.988137	Unbiased
PB.8122	CG42354	Chr_1	0.124	0.85	Unbiased	0.036	0.96	Unbiased	0.256	0.581	Unbiased	0.343	0.567	Unbiased	1.76	0.045	ST-biased	1.699	0.47	Unbiased	1.473	0.52	Unbiased	No expression	No expression	No expression	0.0041979	1	Unbiased
PB.8254	CG15439	Chr_1	0.294	0.848	Unbiased	-0.069	0.888	Unbiased	0.17	0.742	Unbiased	0.133	0.704	Unbiased	1.224	0.012	ST-biased	1.953	0.225	Unbiased	2.478	0.055	Unbiased	3.221	0.072	Unbiased	-0.0428798	0.995848	Unbiased
PB.8529	CG11241	Chr_1	No expression	No expression	No expression	No expression	No expression	No expression	No expression	No expression	No expression	1.483	0.095	Unbiased	1.925	0.039	ST-biased	1.257	0.47	Unbiased	No expression	No expression	No expression	No expression	No expression	No expression	-0.006859	1	Unbiased
PB.894		Chr_X	0.339	0.633	Unbiased	2.317	0.44	Unbiased	No expression	No expression	No expression	0.573	0.289	Unbiased	1.776	0.021	ST-biased	0.928	0.47	Unbiased	0.969	0.417	Unbiased	No expression	No expression	No expression	0.0180972	1	Unbiased
PB.8946		Chr_1	No expression	No expression	No expression	-0.029	0.966	Unbiased	No expression	No expression	No expression	0.525	0.129	Unbiased	1.161	0.01	ST-biased	1.923	0.47	Unbiased	No expression	No expression	No expression	No expression	No expression	No expression	-0.0013807	1	Unbiased
PB.9022		Chr_1	No expression	No expression	No expression	-0.061	0.933	Unbiased	0.455	0.571	Unbiased	-0.117	0.86	Unbiased	-1.065	0.019	SR-biased	-0.82	0.472	Unbiased	-0.392	0.693	Unbiased	0.037	0.952	Unbiased	0.0221179	1	Unbiased
PB.9034	IRSp53	Chr_1	No expression	No expression	No expression	No expression	No expression	No expression	No expression	No expression	No expression	1.846	0.057	Unbiased	2.039	0.012	ST-biased	0.697	0.558	Unbiased	No expression	No expression	No expression	No expression	No expression	No expression	-0.0049838	1	Unbiased
PB.924	CG15431	Chr_X	0.051	0.95	Unbiased	No expression	No expression	No expression	2.221	0.18	Unbiased	0.73	0.21	Unbiased	2.381	0.013	ST-biased	0.699	0.546	Unbiased	1.453	0.575	Unbiased	No expression	No expression	No expression	-0.0091944	1	Unbiased
PB.9264		Chr_1	5.084	0.114	Unbiased	No expression	No expression	No expression	No expression	No expression	No expression	0.171	0.774	Unbiased	1.219	0.008	ST-biased	0.104	0.94	Unbiased	0.255	0.785	Unbiased	No expression	No expression	No expression	-0.0257332	0.84998	Unbiased
PB.9324		Chr_1	-0.153	0.89	Unbiased	No expression	No expression	No expression	No expression	No expression	No expression	-0.677	0.289	Unbiased	1.52	0.03	ST-biased	-1.261	0.47	Unbiased	-0.325	0.763	Unbiased	0.376	0.714	Unbiased	-0.0243441	0.958638	Unbiased
PB.9352		Chr_1	-0.565	0.795	Unbiased	-0.449	0.797	Unbiased	No expression	No expression	No expression	-1.054	0.343	Unbiased	1.457	0.028	ST-biased	0.221	0.841	Unbiased	-0.09	0.956	Unbiased	No expression	No expression	No expression	-0.0155734	1	Unbiased
PB.9407		Chr_1	No expression	No expression	No expression	0.342	0.558	Unbiased	-0.169	0.946	Unbiased	-0.166	0.731	Unbiased	1.336	0.04	ST-biased	-0.782	0.503	Unbiased	-0.038	0.985	Unbiased	No expression	No expression	No expression	-0.0022981	1	Unbiased
PB.952		Chr_X	No expression	No expression	No expression	No expression	No expression	No expression	-4.247	0.007	SR-biased	No expression	No expression	No expression	No expression	No expression	No expression	No expression	No expression	No expression	No expression	No expression	No expression	No expression	No expression	No expression	-0.249242	0.140355	Unbiased
PB.9577	CG42324	Chr_1	No expression	No expression	No expression	No expression	No expression	No expression	No expression	No expression	No expression	-0.248	0.649	Unbiased	1.41	0.024	ST-biased	1.421	0.47	Unbiased	No expression	No expression	No expression	No expression	No expression	No expression	0.0198163	0.888535	Unbiased
STRG.1072		Chr_X	No expression	No expression	No expression	No expression	No expression	No expression	No expression	No expression	No expression	1.271	0.048	ST-biased	1.103	0.094	Unbiased	1.318	0.472	Unbiased	No expression	No expression	No expression	No expression	No expression	No expression	Insufficient coverage	Insufficient coverage	Insufficient coverage
STRG.11172		Chr_1	No expression	No expression	No expression	No expression	No expression	No expression	No expression	No expression	No expression	No expression	No expression	No expression	0.411	0.82	Unbiased	-1.5	0.47	Unbiased	-1.288	0.323	Unbiased	-1.891	0.026	SR-biased	-0.0159814	1	Unbiased
STRG.117		Chr_X	No expression	No expression	No expression	No expression	No expression	No expression	No expression	No expression	No expression	No expression	No expression	No expression	2.038	0.045	ST-biased	0.307	0.73	Unbiased	1.478	0.546	Unbiased	No expression	No expression	No expression	0.0511821	1	Unbiased
STRG.1184	CG5727	Chr_X	No expression	No expression	No expression	No expression	No expression	No expression	No expression	No expression	No expression	No expression	No expression	No expression	-2.723	0.009	SR-biased	No expression	No expression	No expression	No expression	No expression	No expression	No expression	No expression	No expression	Insufficient coverage	Insufficient coverage	Insufficient coverage
STRG.13971		Chr_1	No expression	No expression	No expression	-0.107	0.877	Unbiased	0.749	0.3	Unbiased	0.216	0.574	Unbiased	0.232	0.702	Unbiased	1.75	0.47	Unbiased	No expression	No expression	No expression	1.763	0.009	ST-biased	0.050148	0.988137	Unbiased
STRG.1436		Chr_X	No expression	No expression	No expression	-3.727	0.001	SR-biased	-4.087	0.011	SR-biased	-0.391	0.39	Unbiased	-0.713	0.077	Unbiased	-0.535	0.516	Unbiased	-0.642	0.575	Unbiased	-1.163	0.216	Unbiased	-0.0390824	1	Unbiased
STRG.1610		Chr_X	No expression	No expression	No expression	No expression	No expression	No expression	No expression	No expression	No expression	No expression	No expression	No expression	No expression	No expression	No expression	-1.534	0.47	Unbiased	-1.362	0.304	Unbiased	-1.613	0.031	SR-biased	-0.251995	0.277961	Unbiased
STRG.2151		Chr_X	No expression	No expression	No expression	No expression	No expression	No expression	No expression	No expression	No expression	No expression	No expression	No expression	No expression	No expression	No expression	-2.667	0.437	Unbiased	-1.695	0.033	SR-biased	-2.064	0.021	SR-biased	-0.372383	0.00551519	SR-biased
STRG.2153		Chr_X	No expression	No expression	No expression	No expression	No expression	No expression	No expression	No expression	No expression	No expression	No expression	No expression	No expression	No expression	No expression	0.571	0.681	Unbiased	1.954	0.022	ST-biased	2.13	0.003	ST-biased	-0.0333553	1	Unbiased
STRG.2302		Chr_X	No expression	No expression	No expression	No expression	No expression	No expression	No expression	No expression	No expression	No expression	No expression	No expression	-1.008	0.045	SR-biased	-0.675	0.532	Unbiased	-0.501	0.625	Unbiased	-0.351	0.564	Unbiased	0.182777	0.0931611	Unbiased
STRG.2325	Grip75	Chr_X	No expression	No expression	No expression	No expression	No expression	No expression	No expression	No expression	No expression	-0.399	0.315	Unbiased	0.068	0.906	Unbiased	2.109	0.47	Unbiased	2.66	0.036	ST-biased	3.137	0.003	ST-biased	0.0819882	0.886021	Unbiased
STRG.2509		Chr_X	No expression	No expression	No expression	No expression	No expression	No expression	No expression	No expression	No expression	No expression	No expression	No expression	No expression	No expression	No expression	-2.955	0.432	Unbiased	-2.725	0.005	SR-biased	-2.854	0.016	SR-biased	0.157274	0.706828	Unbiased
STRG.2519		Chr_X	No expression	No expression	No expression	0.217	0.749	Unbiased	-0.109	0.939	Unbiased	-0.748	0.524	Unbiased	-2.152	0.044	SR-biased	-3.482	0.47	Unbiased	-2.343	0.086	Unbiased	-1.469	0.24	Unbiased	0.0605076	0.989666	Unbiased
STRG.3112		Chr_X	No expression	No expression	No expression	No expression	No expression	No expression	No expression	No expression	No expression	2.145	0.025	ST-biased	1.07	0.131	Unbiased	0.561	0.678	Unbiased	No expression	No expression	No expression	No expression	No expression	No expression	-0.0239699	1	Unbiased
STRG.3119		Chr_X	No expression	No expression	No expression	No expression	No expression	No expression	No expression	No expression	No expression	1.075	0.035	ST-biased	1.733	0.011	ST-biased	3.117	0.185	Unbiased	4.166	0.003	ST-biased	4.872	0	ST-biased	-0.250688	0.63797	Unbiased
STRG.3243	JASPer	Chr_X	No expression	No expression	No expression	No expression	No expression	No expression	No expression	No expression	No expression	No expression	No expression	No expression	-3.661	0.033	SR-biased	-2.993	0.46	Unbiased	-1.801	0.541	Unbiased	No expression	No expression	No expression	-3.57103	2.11e-80	SR-biased
STRG.3246		Chr_X	No expression	No expression	No expression	No expression	No expression	No expression	No expression	No expression	No expression	No expression	No expression	No expression	No expression	No expression	No expression	1.962	0.47	Unbiased	2.446	0.011	ST-biased	2.789	0.003	ST-biased	0.0260214	1	Unbiased
STRG.3300	CG14005	Chr_X	0.051	0.961	Unbiased	-0.11	0.81	Unbiased	-0.356	0.523	Unbiased	-0.225	0.545	Unbiased	-1.064	0.01	SR-biased	0.047	0.966	Unbiased	-0.559	0.592	Unbiased	0.652	0.525	Unbiased	-0.0032177	1	Unbiased
STRG.3571	CG17258	Chr_X	No expression	No expression	No expression	No expression	No expression	No expression	No expression	No expression	No expression	-3.103	0.004	SR-biased	-1.4	0.053	Unbiased	-0.634	0.658	Unbiased	0.781	0.684	Unbiased	No expression	No expression	No expression	-0.0351327	1	Unbiased
STRG.3898		Chr_X	No expression	No expression	No expression	No expression	No expression	No expression	No expression	No expression	No expression	No expression	No expression	No expression	No expression	No expression	No expression	-2.299	0.47	Unbiased	-2.156	0.021	SR-biased	-2.364	0.007	SR-biased	Insufficient coverage	Insufficient coverage	Insufficient coverage
STRG.4054		Chr_X	No expression	No expression	No expression	No expression	No expression	No expression	No expression	No expression	No expression	No expression	No expression	No expression	No expression	No expression	No expression	-3.029	0.197	Unbiased	-2.415	0.009	SR-biased	-2.33	0.002	SR-biased	-0.109541	0.928165	Unbiased
STRG.406		Chr_X	No expression	No expression	No expression	No expression	No expression	No expression	No expression	No expression	No expression	0.358	0.667	Unbiased	-1.135	0.006	SR-biased	-0.441	0.648	Unbiased	-0.539	0.655	Unbiased	-0.209	0.739	Unbiased	-1.76123	1.23e-30	SR-biased
STRG.475		Chr_X	No expression	No expression	No expression	No expression	No expression	No expression	No expression	No expression	No expression	2.384	0.005	ST-biased	2.93	0	ST-biased	2.924	0.402	Unbiased	3.677	0.011	ST-biased	3.886	0	ST-biased	0.109026	1	Unbiased
STRG.5858		Chr_2	No expression	No expression	No expression	No expression	No expression	No expression	No expression	No expression	No expression	No expression	No expression	No expression	2.293	0.016	ST-biased	2.407	0.47	Unbiased	3.861	0.098	Unbiased	4.816	0.12	Unbiased	-0.29492	1.86e-09	SR-biased
STRG.5864		Chr_2	3.754	0.02	ST-biased	No expression	No expression	No expression	No expression	No expression	No expression	-0.351	0.679	Unbiased	0.119	0.867	Unbiased	1.152	0.546	Unbiased	-0.595	0.731	Unbiased	No expression	No expression	No expression	0.015409	1	Unbiased
STRG.6410		Chr_2	No expression	No expression	No expression	No expression	No expression	No expression	No expression	No expression	No expression	2.76	0.006	ST-biased	3.068	0.006	ST-biased	3.261	0.073	Unbiased	3.596	0.025	ST-biased	3.794	0.014	ST-biased	Insufficient coverage	Insufficient coverage	Insufficient coverage
STRG.971	grk	Chr_X	0.343	0.623	Unbiased	-0.661	0.427	Unbiased	-2.282	0.017	SR-biased	No expression	No expression	No expression	No expression	No expression	No expression	No expression	No expression	No expression	No expression	No expression	No expression	No expression	No expression	No expression	-0.120388	0.54497	Unbiased
Table S6. DIfferentially expresed genes. M = Muscle, EC = Early cyst, LC = Late cyst, G= GSC/Spermatogonia, PS = Primary spermatocytes, SS = Secondary spermatocytes, EST = Early spermatids, LST = Late spermatids
