# Supplementary material for: Single-cell consequences of X-linked meiotic drive in stalk-eyed flies
Source: PLoS Genet. 2025 Sep 18;21(9):e1011816. doi: 10.1371/journal.pgen.1011816 (PMC12445520; doi:10.1371/journal.pgen.1011816)
Supplement: S7 Table — (XLSX) [file pgen.1011816.s022.xlsx]

## Sheet: S7 DGE enrichment model
	Estimate	Std. Error	z value	Pr(>|z|)
(Intercept)	-5.93842	0.578111	-10.2721	9.41e-25
chrChr_2	-0.567369	0.913761	-0.620916	0.534655
chrChr_X	2.56653	0.634954	4.04207	5.3e-05
celltypeEarly cyst	-15.6277	617.51	-0.0253075	0.97981
celltypeLate cyst	-15.6277	648.809	-0.0240867	0.980783
celltypeGSC/Spermatogonia	-0.344972	0.731154	-0.471819	0.637056
celltypePrimary spermatocytes	1.82354	0.597325	3.05285	0.00226681
celltypeSecondary spermatocytes	-15.6277	547.67	-0.0285348	0.977236
celltypeEarly spermatids	-0.361146	0.817409	-0.441818	0.658621
celltypeLate spermatids	-0.381453	0.913845	-0.417416	0.676374
chrChr_2:celltypeEarly cyst	15.3303	617.511	0.024826	0.980194
chrChr_X:celltypeEarly cyst	14.307	617.511	0.0231689	0.981516
chrChr_2:celltypeLate cyst	15.9551	648.81	0.0245913	0.980381
chrChr_X:celltypeLate cyst	14.9142	648.81	0.022987	0.981661
chrChr_2:celltypeGSC/Spermatogonia	1.42423	1.05218	1.35361	0.175862
chrChr_X:celltypeGSC/Spermatogonia	-0.213264	0.804905	-0.264955	0.791044
chrChr_2:celltypePrimary spermatocytes	0.378177	0.938392	0.403005	0.686944
chrChr_X:celltypePrimary spermatocytes	-1.5795	0.666382	-2.37026	0.0177757
chrChr_2:celltypeSecondary spermatocytes	0.567369	743.935	0.000762659	0.999391
chrChr_X:celltypeSecondary spermatocytes	12.4182	547.671	0.0226746	0.98191
chrChr_2:celltypeEarly spermatids	0.0215827	1.29207	0.016704	0.986673
chrChr_X:celltypeEarly spermatids	0.343438	0.881403	0.389649	0.696796
chrChr_2:celltypeLate spermatids	1.13625	1.25962	0.902057	0.367027
chrChr_X:celltypeLate spermatids	0.975248	0.967113	1.00841	0.313257
