# Supplementary material for: Single-cell consequences of X-linked meiotic drive in stalk-eyed flies
Source: PLoS Genet. 2025 Sep 18;21(9):e1011816. doi: 10.1371/journal.pgen.1011816 (PMC12445520; doi:10.1371/journal.pgen.1011816)
Supplement: S8 Table — (XLSX) [file pgen.1011816.s023.xlsx]

## Sheet: S8 dNdS estimates
Gene expression class	Mean dN/dS	95% Confident interval lower bound	95% Confident interval upper bound	Comparison to SR-biased (Boostrap p-value)	Comparison to ST-biased (Boostrap p-value)	Comparison to Unbiased (Boostrap p-value)
SR-biased	0.027	0.02	0.044	-	0.76	0.34
ST-biased	0.03	0.023	0.04	0.76	-	0.34
Unbiased	0.036	0.034	0.038	0.34	0.34	-
