# Supplementary material for: Single-cell consequences of X-linked meiotic drive in stalk-eyed flies
Source: PLoS Genet. 2025 Sep 18;21(9):e1011816. doi: 10.1371/journal.pgen.1011816 (PMC12445520; doi:10.1371/journal.pgen.1011816)
Supplement: S9 Table — Top 500 genes with differential trajectories as identified by tradeSeq. Degrees of freedom are determined by the complexity of the fitted trajectory, with a maximum of 8. This value was determined through optimisation of the bias-variance trade-off using evaluateK from the tradeSeq package. (XLSX) [file pgen.1011816.s024.xlsx]

## Sheet: S9 Differential trajectories
Teleopsis dalmanni Gene	Drosophila ortholog	Chr	waldStat	df	pvalue	FDR-adjusted p-value		Table S9. Top 500 genes with differential trajectories as identified by tradeSeq. Degrees of freedom are determined by the complexity of the fitted trajectory, with a maximum of 8. This value was determined through optimisation of the bias-variance trade-off using evaluateK from the tradeSeq package.
g10011	TP53INP	Chr_1	120.383	8	0	0
g1008		Chr_X	73.6669	3	0	0
g10101		Chr_1	138.795	8	0	0
g10249		Chr_1	97.5579	8	0	0
g10271		Chr_1	88.1865	8	0	0
g10394		Chr_1	74.2131	8	0	0
g10425		Chr_1	140.804	8	0	0
g10472		Chr_1	72.6493	8	0	0
g1065		Chr_X	78.0772	8	0	0
g109		Chr_X	94.669	8	0	0
g1319		Chr_X	123.668	8	0	0
g1451	CG9933	Chr_X	130.039	8	0	0
g1523	Dnaaf4	Chr_X	298.291	5	0	0
g1547	CG13144	Chr_X	79.8441	8	0	0
g1549		Chr_X	101.06	4	0	0
g1590		Chr_X	73.9152	8	0	0
g1658		Chr_X	215.894	7	0	0
g1702	CG44001	Chr_X	137.716	5	0	0
g1855		Chr_X	89.6248	6	0	0
g1889		Chr_X	340.224	8	0	0
g1914		Chr_X	95.4887	8	0	0
g1983		Chr_X	106.544	8	0	0
g1984		Chr_X	275.221	8	0	0
g1985		Chr_X	110.735	4	0	0
g2010		Chr_X	112.067	8	0	0
g2071		Chr_X	153.56	8	0	0
g2126		Chr_X	71.7216	5	0	0
g2168		Chr_X	437.118	5	0	0
g2174		Chr_X	71.4228	8	0	0
g2360		Chr_X	102.489	8	0	0
g2406	CadN2	Chr_X	158.318	8	0	0
g2490		Chr_X	95.7839	8	0	0
g2701		Chr_2	169.377	8	0	0
g2867		Chr_2	119.259	6	0	0
g2888	hmw	Chr_2	97.5936	6	0	0
g2915		Chr_2	138.006	8	0	0
g2949		Chr_2	198.315	8	0	0
g3001		Chr_2	99.5401	8	0	0
g3095		Chr_2	105.6	8	0	0
g3214		Chr_2	72.0885	5	0	0
g3371		Chr_2	178.061	8	0	0
g3460		Chr_2	102.652	8	0	0
g3467		Chr_2	132.981	8	0	0
g3481	Adss	Chr_2	125.517	8	0	0
g3527		Chr_2	326.992	8	0	0
g3593		Chr_2	175.2	6	0	0
g3774		Chr_2	351.211	7	0	0
g3790	ATPsynCF6	Chr_2	163.293	8	0	0
g3792	CtBP	Chr_2	75.1893	8	0	0
g3986	Cad96Cb	Chr_2	157	8	0	0
g4057		Chr_2	171.717	8	0	0
g4109		Chr_2	85.318	8	0	0
g4255		Chr_2	200.297	8	0	0
g4264		Chr_2	146.762	8	0	0
g4444		Chr_2	138.285	8	0	0
g4616		Chr_2	294.738	8	0	0
g4746		Chr_2	224.679	8	0	0
g4756	Nup58	Chr_2	92.4459	8	0	0
g487		Chr_X	243.822	5	0	0
g492	HemK1	Chr_X	2370.84	8	0	0
g5045		Chr_2	333.495	7	0	0
g5166		Chr_2	164.218	8	0	0
g533		Chr_X	114.682	8	0	0
g5344		Chr_2	87.3847	3	0	0
g5619		Chr_2	93.6565	8	0	0
g5623		Chr_2	113.303	8	0	0
g5775		Chr_2	83.3798	6	0	0
g5778		Chr_2	182.244	5	0	0
g5838		Chr_2	130.164	8	0	0
g5845	Dnai2	Chr_2	79.6832	8	0	0
g6001	RpS15	Chr_2	88.5014	8	0	0
g6341		Chr_2	274.096	8	0	0
g6377	GstS1	Chr_2	266.872	8	0	0
g651		Chr_X	84.9701	8	0	0
g665		Chr_X	181.981	8	0	0
g6688		Chr_1	83.7003	8	0	0
g6743		Chr_1	121.222	8	0	0
g6784	Chchd2	Chr_1	90.8723	8	0	0
g6898	mh	Chr_1	101.836	4	0	0
g6905		Chr_1	223.28	8	0	0
g6987	mRpS30	Chr_1	82.4788	3	0	0
g6997		Chr_1	189.613	8	0	0
g7074		Chr_1	94.9698	8	0	0
g711		Chr_X	96.4026	4	0	0
g7266	Pdcd4	Chr_1	127.766	8	0	0
g7346	Tob	Chr_1	157.051	7	0	0
g7560		Chr_1	89.8135	8	0	0
g7602	CG2061	Chr_1	96.89	8	0	0
g7604		Chr_1	423.073	8	0	0
g7614		Chr_1	105.877	8	0	0
g7637		Chr_1	116.625	8	0	0
g7638	eIF2alpha	Chr_1	74.3404	3	0	0
g7704		Chr_1	78.0078	8	0	0
g773		Chr_X	83.2777	8	0	0
g7749	RpLP2	Chr_1	78.7757	8	0	0
g7798		Chr_1	140.212	8	0	0
g7825	sno	Chr_1	78.4321	8	0	0
g7935		Chr_1	83.0489	4	0	0
g838		Chr_X	88.1958	7	0	0
g9061		Chr_1	82.4929	8	0	0
g9129		Chr_1	136.935	8	0	0
g927		Chr_X	164.127	8	0	0
g9279		Chr_1	561.32	7	0	0
g9289		Chr_1	90.3797	8	0	0
g9320		Chr_1	123.251	5	0	0
g9416		Chr_1	97.6587	6	0	0
g942		Chr_X	114.095	8	0	0
g9449		Chr_1	154.741	8	0	0
g9455	SdhAL	Chr_1	88.0112	6	0	0
g9861	Srp54k	Chr_1	99.6872	8	0	0
g9994		Chr_1	97.5802	8	0	0
gene-10008	Kpc2	Chr_X	108.16	5	0	0
gene-10029	NimB1	Chr_X	73.3743	7	0	0
gene-10132	CG30350	Chr_X	95.0593	6	0	0
gene-10174	LeuRS	Chr_X	86.9599	5	0	0
gene-10198	Hel25E	Chr_X	386.49	8	0	0
gene-10538	AIF	Chr_X	103.445	8	0	0
gene-1153	Rpn1	Chr_1	95.8385	8	0	0
gene-1170	Lamp1	Chr_1	76.7041	5	0	0
gene-118	CG32536	Chr_1	71.5316	3	0	0
gene-1208	TTLL3B	Chr_1	124.952	8	0	0
gene-1252	CG18135	Chr_1	84.4111	8	0	0
gene-1267	alphaTub84D	Chr_1	116.214	8	0	0
gene-1346	upSET	Chr_1	189.429	8	0	0
gene-137	CG14818	Chr_1	165.603	8	0	0
gene-1384	klhl10	Chr_1	84.1687	6	0	0
gene-1457	Ccdc58	Chr_1	91.4276	3	0	0
gene-1629	Ogdh	Chr_1	132.64	8	0	0
gene-1641	wrm2	Chr_1	108.928	8	0	0
gene-1773	CG15362	Chr_1	76.5599	3	0	0
gene-1903	CG32409	Chr_1	262.152	6	0	0
gene-194	RPA2	Chr_1	72.3537	3	0	0
gene-1956	CG10512	Chr_1	85.537	8	0	0
gene-2031	GAA1	Chr_1	77.6854	6	0	0
gene-204	U3-55K	Chr_1	77.0618	2	0	0
gene-2125	CG17636	Chr_1	113.843	7	0	0
gene-2180	CG12470	Chr_1	218.199	8	0	0
gene-2255	TrxT	Chr_1	113.692	8	0	0
gene-2316	regucalcin	Chr_1	127.268	8	0	0
gene-2317	scpr-A	Chr_1	389.813	8	0	0
gene-232	CG10793	Chr_1	99.9612	6	0	0
gene-2325	ranshi	Chr_1	71.2212	3	0	0
gene-2355	CG14269	Chr_1	143.994	8	0	0
gene-239	dod	Chr_1	103.332	3	0	0
gene-2450	CG7378	Chr_1	151.676	8	0	0
gene-2465	Arp2	Chr_1	164.482	8	0	0
gene-2493	Der-2	Chr_1	78.8851	3	0	0
gene-2553	Bug22	Chr_1	89.0845	8	0	0
gene-2584	Pp2C1	Chr_1	73.3487	8	0	0
gene-2693	Imp	Chr_1	157.792	8	0	0
gene-2699	Polr2C	Chr_1	86.8778	3	0	0
gene-2716	ari-1	Chr_1	132.753	8	0	0
gene-2719	MagR	Chr_1	79.396	8	0	0
gene-2720	ND-18	Chr_1	79.3181	8	0	0
gene-2867	CG13364	Chr_1	90.5723	4	0	0
gene-2979	Grx1	Chr_1	135.847	6	0	0
gene-3037	TTLL3B	Chr_1	71.2242	7	0	0
gene-3071	twy	Chr_1	133.922	8	0	0
gene-3087	tzn	Chr_1	73.4951	8	0	0
gene-312	Cdk7	Chr_1	98.0434	3	0	0
gene-3194	CG9624	Chr_1	93.3113	7	0	0
gene-3449	Ae2	Chr_1	142.545	8	0	0
gene-3458	CG34204	Chr_1	79.7981	8	0	0
gene-3535	Pfdn4	Chr_1	160.7	4	0	0
gene-3727	kst	Chr_1	202.195	8	0	0
gene-3730	CG3092	Chr_1	152.985	8	0	0
gene-3913	nSMase	Chr_1	95.9291	3	0	0
gene-3963	jar	Chr_2	78.222	8	0	0
gene-4032	CG11779	Chr_2	77.0656	8	0	0
gene-4037	Cul3	Chr_2	71.5671	7	0	0
gene-4272	Bug22	Chr_2	84.0453	7	0	0
gene-4329	CG17141	Chr_2	77.3562	8	0	0
gene-438	CG7872	Chr_1	73.2159	8	0	0
gene-4385	Sas-6	Chr_2	219.265	5	0	0
gene-4455	MED27	Chr_2	73.7833	4	0	0
gene-449	CG34181	Chr_1	83.3416	8	0	0
gene-4519	primo-1	Chr_2	72.1122	6	0	0
gene-4590	AdipoR	Chr_2	182.684	8	0	0
gene-4755	aurA	Chr_2	76.005	3	0	0
gene-4764	Smyd5	Chr_2	130.81	8	0	0
gene-4804	Dlst	Chr_2	78.5239	4	0	0
gene-5046	TTLL6B	Chr_2	123.112	8	0	0
gene-5150	CG11035	Chr_2	128.598	8	0	0
gene-5167	CG31279	Chr_2	190.589	6	0	0
gene-5171	ClpX	Chr_2	89.9061	8	0	0
gene-5230	RNF220	Chr_2	116.004	3	0	0
gene-5382	CG9436	Chr_2	87.9691	8	0	0
gene-5390	CG7376	Chr_2	78.1286	3	0	0
gene-5414	lwr	Chr_2	121.086	5	0	0
gene-5523	Tom7	Chr_2	148.584	7	0	0
gene-5527	levy	Chr_2	130.849	8	0	0
gene-5606	Cyt-b5	Chr_2	71.9551	3	0	0
gene-5698	CG3163	Chr_2	71.3348	3	0	0
gene-5704	CG3776	Chr_2	77.7557	4	0	0
gene-5785	Tim10	Chr_2	91.8869	5	0	0
gene-5822	CG13243	Chr_2	168.836	8	0	0
gene-5823	CG34228	Chr_2	88.3514	8	0	0
gene-585	Gcna	Chr_1	95.2603	4	0	0
gene-5876	CG4554	Chr_2	226.265	8	0	0
gene-5921	CG17564	Chr_2	159.836	5	0	0
gene-5998	TER94	Chr_2	112.558	8	0	0
gene-6048	Stard7	Chr_2	73.5956	6	0	0
gene-6052	kermit	Chr_2	140.538	8	0	0
gene-6071	Gint3	Chr_2	85.1364	8	0	0
gene-6124	zip	Chr_2	150.237	7	0	0
gene-6153	Pif2	Chr_2	120.739	8	0	0
gene-6188	Vha100-3	Chr_2	88.1037	6	0	0
gene-6402	Klp54D	Chr_2	88.8819	7	0	0
gene-6488	Spase12	Chr_2	86.9603	2	0	0
gene-6514	CG31068	Chr_2	246.526	7	0	0
gene-664	CG2076	Chr_1	117.314	8	0	0
gene-6756	Vps24	Chr_2	80.7274	8	0	0
gene-6859	eIF4G2	Chr_2	417.205	8	0	0
gene-6864	Mical	Chr_2	90.548	8	0	0
gene-6965	CG9286	Chr_2	312.655	7	0	0
gene-7049	Dhc98D	Chr_2	92.1502	7	0	0
gene-7214	Caf1-55	Chr_2	75.9803	3	0	0
gene-7295	CG14282	Chr_2	107.679	6	0	0
gene-7297	CG30378	Chr_2	75.3915	4	0	0
gene-745	CG7094	Chr_1	83.0568	7	0	0
gene-7515	CG4836	Chr_2	122.395	8	0	0
gene-7641	CG3517	Chr_2	71.3206	8	0	0
gene-7746	Mat1	Chr_2	72.4278	2	0	0
gene-7783	Stlk	Chr_2	169.937	8	0	0
gene-7794	CG42518	Chr_2	103.323	8	0	0
gene-7934	CG13437	Chr_2	72.9154	8	0	0
gene-8182	Tengl2	Chr_2	93.6032	4	0	0
gene-8201	hoe1	Chr_2	82.8555	5	0	0
gene-8247	CG33340	Chr_2	151.512	7	0	0
gene-8248	CG8701	Chr_2	94.5482	8	0	0
gene-8249	CG12861	Chr_2	315.521	8	0	0
gene-8287	ena	Chr_2	119.221	8	0	0
gene-8301	UQCR-6.4	Chr_2	99.9181	8	0	0
gene-8314	Trs31	Chr_2	89.1669	3	0	0
gene-8416	Xpac	Chr_2	119.501	4	0	0
gene-8430	Hydr1	Chr_2	91.3657	8	0	0
gene-8598	bonsai	Chr_2	86.0643	3	0	0
gene-8709	CG2127	Chr_2	190.58	8	0	0
gene-8894	CG34109	Chr_X	75.9421	8	0	0
gene-895	CG4872	Chr_1	126.631	7	0	0
gene-8951	Lar	Chr_X	171.972	6	0	0
gene-8953	CG31115	Chr_X	112.784	6	0	0
gene-9022	scpr-A	Chr_X	328.571	8	0	0
gene-9076	CG5440	Chr_X	120.028	8	0	0
gene-9084	Sgt1	Chr_X	98.1733	8	0	0
gene-909	Cdc7	Chr_1	76.6413	8	0	0
gene-9124	Acam	Chr_X	140.355	7	0	0
gene-9191	und	Chr_X	127.619	8	0	0
gene-9194	CG10375	Chr_X	119.169	3	0	0
gene-9295	Mcm10	Chr_X	368.653	7	0	0
gene-9404	Gr28b	Chr_X	142.764	8	0	0
gene-9414	Sem1	Chr_X	96.4994	4	0	0
gene-9427	CG8892	Chr_X	73.6004	3	0	0
gene-9516	FIG4	Chr_X	115.477	4	0	0
gene-9518	Ced-12	Chr_X	688.894	3	0	0
gene-9540	Dap160	Chr_X	140.15	8	0	0
gene-9740	TfIIA-S	Chr_X	78.1792	5	0	0
gene-9782	beat-Ib	Chr_X	130.466	8	0	0
gene-9904	CRAT	Chr_X	105.219	8	0	0
gene-993	CG13186	Chr_1	79.1114	6	0	0
PB.10041	Afg3l2	Chr_1	93.5656	8	0	0
PB.10042		Chr_1	92.2313	8	0	0
PB.10086		Chr_1	259.906	8	0	0
PB.1045	dUTPase	Chr_X	76.7745	5	0	0
PB.113		Chr_X	178.083	7	0	0
PB.1259		Chr_X	89.8495	8	0	0
PB.1427		Chr_X	763.657	6	0	0
PB.1505	bru1	Chr_X	94.9515	8	0	0
PB.1555		Chr_X	182.479	8	0	0
PB.1661		Chr_X	103.391	8	0	0
PB.1733		Chr_X	137.463	8	0	0
PB.187		Chr_X	157.363	5	0	0
PB.212		Chr_X	172.042	8	0	0
PB.2128		Chr_2	109.79	8	0	0
PB.2149		Chr_2	81.1493	4	0	0
PB.221		Chr_X	179.196	7	0	0
PB.2253		Chr_2	74.1786	3	0	0
PB.2333		Chr_2	76.0442	3	0	0
PB.2356	ca	Chr_2	145.966	8	0	0
PB.243	DCTN6-p27	Chr_X	186.86	5	0	0
PB.2474		Chr_2	83.8622	8	0	0
PB.2726		Chr_2	106.929	5	0	0
PB.273	Pi3K21B	Chr_X	86.2405	5	0	0
PB.2813	Mink	Chr_2	202.616	8	0	0
PB.2878		Chr_2	119.737	8	0	0
PB.295		Chr_X	126.534	8	0	0
PB.3010	cal1	Chr_2	100.233	5	0	0
PB.3070	CG42675	Chr_2	246.337	8	0	0
PB.3094	daed	Chr_2	73.1539	3	0	0
PB.312	Ufd4	Chr_X	117.825	8	0	0
PB.3208		Chr_2	84.3948	8	0	0
PB.3231		Chr_2	114.371	5	0	0
PB.3261	CG11839	Chr_2	72.2773	2	0	0
PB.3282	POLDIP2	Chr_2	199.143	8	0	0
PB.3418		Chr_2	76.0036	5	0	0
PB.3646		Chr_2	134.728	8	0	0
PB.374	B4	Chr_X	102.203	8	0	0
PB.403	CG3104	Chr_X	94.7892	8	0	0
PB.4235		Chr_2	76.9717	8	0	0
PB.4280		Chr_2	73.182	4	0	0
PB.4395	CG46466	Chr_2	84.206	4	0	0
PB.4422	YME1L	Chr_2	95.6329	8	0	0
PB.4544		Chr_2	128.039	4	0	0
PB.4546		Chr_2	80.8787	4	0	0
PB.4605	Mmp1	Chr_2	141.57	8	0	0
PB.4640		Chr_2	149.245	8	0	0
PB.4660	san	Chr_2	90.9147	3	0	0
PB.4743	CG8728	Chr_2	105.437	8	0	0
PB.4882	Rx	Chr_2	193.767	8	0	0
PB.5		Chr_X	103.972	7	0	0
PB.5062		Chr_2	128.834	8	0	0
PB.5359	igl	Chr_2	86.8989	6	0	0
PB.5468	CG34370	Chr_2	83.4676	8	0	0
PB.554		Chr_X	74.3061	6	0	0
PB.5683	oys	Chr_2	122.928	8	0	0
PB.5826	scra	Chr_2	100.81	4	0	0
PB.595	nolo	Chr_X	136.987	8	0	0
PB.5990		Chr_2	75.2538	3	0	0
PB.6046		Chr_2	396.535	8	0	0
PB.606	mt:ATPase6	Chr_X	106.294	8	0	0
PB.6065	PRAS40	Chr_2	73.092	6	0	0
PB.6133	CG34195	Chr_2	78.4323	2	0	0
PB.6246	mars	Chr_2	280.151	5	0	0
PB.6350	pdm3	Chr_2	261.062	8	0	0
PB.6362	CG11857	Chr_2	76.2595	5	0	0
PB.6540	CG11095	Chr_1	73.9263	2	0	0
PB.6562		Chr_1	98.3297	8	0	0
PB.6599	CG4558	Chr_1	79.8801	7	0	0
PB.677		Chr_X	138.645	7	0	0
PB.6784	dpr8	Chr_1	109.079	8	0	0
PB.681		Chr_X	130.364	6	0	0
PB.6856	CG12123	Chr_1	182.658	8	0	0
PB.6887	CG14074	Chr_1	93.715	3	0	0
PB.7108	CG16721	Chr_1	152.989	8	0	0
PB.7187	CG32548	Chr_1	111.185	8	0	0
PB.7201	Pcmt	Chr_1	106.419	8	0	0
PB.737		Chr_X	78.845	7	0	0
PB.7376	CG12118	Chr_1	166.377	8	0	0
PB.7432	Paf-AHalpha	Chr_1	84.6441	5	0	0
PB.7453	phtm	Chr_1	85.4959	8	0	0
PB.7503		Chr_1	214.394	8	0	0
PB.7693	CG32815	Chr_1	239.888	8	0	0
PB.7694	CG3704	Chr_1	71.2946	4	0	0
PB.7745	CG17721	Chr_1	88.8589	8	0	0
PB.7808	CG30284	Chr_1	83.2738	8	0	0
PB.7828	elav	Chr_1	270.2	5	0	0
PB.8032	CG15877	Chr_1	80.237	4	0	0
PB.8120		Chr_1	76.2397	3	0	0
PB.8122	CG42354	Chr_1	79.6039	7	0	0
PB.8163		Chr_1	96.9501	8	0	0
PB.8254	CG15439	Chr_1	253.728	5	0	0
PB.833	cup	Chr_X	74.9196	8	0	0
PB.838		Chr_X	86.0183	3	0	0
PB.8451	CG14107	Chr_1	193.263	7	0	0
PB.849		Chr_X	116.737	8	0	0
PB.8524	SPoCk	Chr_1	93.0243	8	0	0
PB.8797	stv	Chr_1	126.824	8	0	0
PB.8824	SmydA-2	Chr_1	125.91	8	0	0
PB.8860	Syn1	Chr_1	99.6047	8	0	0
PB.8984		Chr_1	97.2339	8	0	0
PB.8997		Chr_1	100.067	3	0	0
PB.910		Chr_X	91.7413	8	0	0
PB.921		Chr_X	85.9298	8	0	0
PB.924	CG15431	Chr_X	136.411	4	0	0
PB.9307	CG10674	Chr_1	135.765	4	0	0
PB.9398	eIF1	Chr_1	117.333	8	0	0
PB.9495	CG13023	Chr_1	84.8141	7	0	0
PB.9527	Sbp2	Chr_1	80.0753	8	0	0
PB.9613	orb2	Chr_1	89.5723	8	0	0
PB.9759		Chr_1	93.6176	8	0	0
PB.9882	ko	Chr_1	76.0166	8	0	0
STRG.1038		Chr_X	150.952	5	0	0
STRG.10414		Chr_2	151.506	6	0	0
STRG.10570	CG13330	Chr_2	85.3088	8	0	0
STRG.10586		Chr_2	116.398	4	0	0
STRG.10672		Chr_2	151.981	8	0	0
STRG.1083		Chr_X	93.3103	8	0	0
STRG.1096		Chr_X	154.752	8	0	0
STRG.11085		Chr_1	524.146	8	0	0
STRG.11286		Chr_1	97.9095	8	0	0
STRG.11323		Chr_1	100.133	7	0	0
STRG.11394		Chr_1	208.364	8	0	0
STRG.11448		Chr_1	76.8354	8	0	0
STRG.1155	CG5708	Chr_X	76.0823	3	0	0
STRG.11686		Chr_1	170.346	8	0	0
STRG.11959		Chr_1	71.5651	4	0	0
STRG.12025		Chr_1	197.803	8	0	0
STRG.12168	CG17717	Chr_1	173.354	8	0	0
STRG.12265		Chr_1	139.09	7	0	0
STRG.12438		Chr_1	338.887	8	0	0
STRG.12484		Chr_1	209.589	7	0	0
STRG.12624		Chr_1	88.2447	6	0	0
STRG.12642		Chr_1	71.8058	8	0	0
STRG.12890		Chr_1	76.8567	6	0	0
STRG.1315		Chr_X	75.4356	7	0	0
STRG.1317		Chr_X	97.8288	6	0	0
STRG.13187		Chr_1	182.515	8	0	0
STRG.13235	e(y)3	Chr_1	164.658	5	0	0
STRG.13296		Chr_1	181.779	8	0	0
STRG.13460	CG17375	Chr_1	143.655	8	0	0
STRG.13937		Chr_1	101.807	8	0	0
STRG.13952		Chr_1	113.716	8	0	0
STRG.13953		Chr_1	230.03	8	0	0
STRG.14000	SAK	Chr_1	72.7541	3	0	0
STRG.1408		Chr_X	154.72	8	0	0
STRG.14112		Chr_1	149.972	8	0	0
STRG.14146		Chr_1	91.2979	8	0	0
STRG.14394		Chr_1	83.9809	8	0	0
STRG.14461		Chr_1	103.821	3	0	0
STRG.1466		Chr_X	83.0932	7	0	0
STRG.14743		Chr_1	155.421	8	0	0
STRG.14787	Sqor	Chr_1	79.5575	8	0	0
STRG.15080	CG6709	Chr_1	100.911	8	0	0
STRG.1522		Chr_X	72.8199	4	0	0
STRG.15244		Chr_1	383.529	7	0	0
STRG.15310		Chr_1	106.765	8	0	0
STRG.15347	BI-1	Chr_1	74.6148	8	0	0
STRG.15366	spd-2	Chr_1	132.17	4	0	0
STRG.15580	Dis3l2	Chr_1	82.4033	8	0	0
STRG.15687	CG14154	Chr_1	134.828	8	0	0
STRG.15770		Chr_1	250.194	8	0	0
STRG.15973	CG9205	Chr_1	126.311	8	0	0
STRG.16020		Chr_1	92.4352	8	0	0
STRG.16050		Chr_1	125.011	8	0	0
STRG.1803	Tektin-A	Chr_X	82.3478	5	0	0
STRG.1820	ppk11	Chr_X	151.287	8	0	0
STRG.1849		Chr_X	71.6107	8	0	0
STRG.1982	CG31752	Chr_X	86.2297	6	0	0
STRG.2151		Chr_X	171.175	7	0	0
STRG.2153		Chr_X	183.813	6	0	0
STRG.2303		Chr_X	145.151	7	0	0
STRG.2325	Grip75	Chr_X	698.176	7	0	0
STRG.2513		Chr_X	96.6134	8	0	0
STRG.2646		Chr_X	125.676	8	0	0
STRG.2786	CG4230	Chr_X	152.59	8	0	0
STRG.2877		Chr_X	144.912	8	0	0
STRG.291		Chr_X	105.941	8	0	0
STRG.2935		Chr_X	89.771	8	0	0
STRG.3081		Chr_X	179.354	8	0	0
STRG.3119		Chr_X	284.956	4	0	0
STRG.3149		Chr_X	87.2106	8	0	0
STRG.3151		Chr_X	90.6309	8	0	0
STRG.3357		Chr_X	73.2577	3	0	0
STRG.3368	CG17217	Chr_X	72.0101	8	0	0
STRG.3454		Chr_X	175.689	8	0	0
STRG.3571	CG17258	Chr_X	81.1045	5	0	0
STRG.3620	CG8851	Chr_X	180.793	8	0	0
STRG.3649	TTLL4B	Chr_X	111.855	8	0	0
STRG.3680		Chr_X	71.7297	5	0	0
STRG.3881	slmb	Chr_X	152.349	8	0	0
STRG.3949		Chr_X	82.406	7	0	0
STRG.4054		Chr_X	141.811	5	0	0
STRG.4065		Chr_X	185.498	8	0	0
STRG.4228		Chr_2	118.796	8	0	0
STRG.4356		Chr_2	90.7787	6	0	0
STRG.4614	CG3330	Chr_2	187.441	8	0	0
STRG.4742		Chr_2	102.142	8	0	0
STRG.475		Chr_X	220.326	4	0	0
STRG.4759		Chr_2	75.5494	8	0	0
STRG.4888		Chr_2	113.837	8	0	0
STRG.4919	SdhD	Chr_2	222.298	7	0	0
STRG.4997	CG2750	Chr_2	178.968	8	0	0
STRG.5130		Chr_2	108.239	8	0	0
STRG.5529	Theg	Chr_2	211.719	8	0	0
STRG.5595	CG7886	Chr_2	221.82	8	0	0
STRG.5858		Chr_2	569.212	6	0	0
STRG.6305		Chr_2	126.839	8	0	0
STRG.6313		Chr_2	130.642	3	0	0
STRG.6357	CG7794	Chr_2	109.961	8	0	0
STRG.6505		Chr_2	82.4165	8	0	0
STRG.655		Chr_X	243.243	8	0	0
STRG.6677	CG1113	Chr_2	166.397	8	0	0
STRG.6816		Chr_2	188.741	8	0	0
STRG.7024		Chr_2	87.7636	8	0	0
STRG.7025		Chr_2	105.14	8	0	0
STRG.7389	CG17687	Chr_2	94.1679	6	0	0
STRG.7510		Chr_2	85.4459	8	0	0
STRG.7516		Chr_2	177.899	8	0	0
STRG.8008	CG8414	Chr_2	120.428	8	0	0
STRG.8066		Chr_2	83.5436	7	0	0
STRG.8487	CG18336	Chr_2	108.346	8	0	0
STRG.8615		Chr_2	124.261	8	0	0
STRG.8719		Chr_2	210.918	6	0	0
STRG.8741	CG4744	Chr_2	119.31	8	0	0
STRG.8747		Chr_2	72.7232	6	0	0
STRG.8750		Chr_2	194.048	7	0	0
STRG.8753		Chr_2	75.5975	8	0	0
STRG.8796		Chr_2	75.477	8	0	0
STRG.8833		Chr_2	105.316	7	0	0
STRG.8972	CG4049	Chr_2	116.387	6	0	0
STRG.8992	CG16739	Chr_2	181.536	8	0	0
STRG.9050	CG3345	Chr_2	96.9318	8	0	0
STRG.9054		Chr_2	133.067	8	0	0
STRG.912		Chr_X	150.095	8	0	0
STRG.9243		Chr_2	201.629	7	0	0
STRG.9402		Chr_2	192.505	8	0	0
STRG.944		Chr_X	73.8858	8	0	0
STRG.9556		Chr_2	93.996	6	0	0
STRG.9768		Chr_2	75.9873	3	0	0
STRG.9855	thr	Chr_2	71.6046	5	0	0
