# Supplementary material for: Single-cell consequences of X-linked meiotic drive in stalk-eyed flies
Source: PLoS Genet. 2025 Sep 18;21(9):e1011816. doi: 10.1371/journal.pgen.1011816 (PMC12445520; doi:10.1371/journal.pgen.1011816)
Supplement: S10 Table — BP = Biological Process, MF = Molecular Function, CC = Cellular Component (XLSX) [file pgen.1011816.s025.xlsx]

## Sheet: S10 Trajectory GO terms
ONTOLOGY	ID	Description	GeneRatio	BgRatio	RichFactor	FoldEnrichment	zScore	pvalue	p.adjust	qvalue	geneID	Count
BP	GO:0003341	cilium movement	11/221	39/3749	0.2821	4.7847	5.9457	0	0.0126	0.0126	Dnaaf4/hmw/Dnai2/TTLL3B/alphaTub84D/Bug22/jar/Dhc98D/orb2/SAK/Tektin-A	11
BP	GO:0044782	cilium organization	14/221	71/3749	0.1972	3.345	4.9922	0	0.0251	0.0251	Dnaaf4/hmw/Dnai2/TTLL3B/alphaTub84D/Bug22/twy/Sas-6/orb2/SAK/Tektin-A/CG8851/CG7886/CG17687	14
BP	GO:0060294	cilium movement involved in cell motility	8/221	25/3749	0.32	5.4284	5.5596	1e-04	0.0251	0.0251	hmw/alphaTub84D/Bug22/jar/Dhc98D/orb2/SAK/Tektin-A	8
BP	GO:0030317	flagellated sperm motility	7/221	20/3749	0.35	5.9373	5.5404	1e-04	0.0251	0.0251	hmw/alphaTub84D/Bug22/jar/Dhc98D/orb2/SAK	7
BP	GO:0097722	sperm motility	7/221	20/3749	0.35	5.9373	5.5404	1e-04	0.0251	0.0251	hmw/alphaTub84D/Bug22/jar/Dhc98D/orb2/SAK	7
BP	GO:0120031	plasma membrane bounded cell projection assembly	15/221	87/3749	0.1724	2.9248	4.5459	1e-04	0.0258	0.0258	Dnaaf4/hmw/Dnai2/TTLL3B/alphaTub84D/Arp2/Bug22/twy/ena/Lar/orb2/SAK/Tektin-A/CG8851/CG17687	15
BP	GO:0120316	sperm flagellum assembly	5/221	10/3749	0.5	8.4819	5.9288	1e-04	0.0258	0.0258	hmw/alphaTub84D/Bug22/orb2/SAK	5
BP	GO:0001539	cilium or flagellum-dependent cell motility	8/221	29/3749	0.2759	4.6797	4.9781	2e-04	0.0258	0.0258	hmw/alphaTub84D/Bug22/jar/Dhc98D/orb2/SAK/Tektin-A	8
BP	GO:0060285	cilium-dependent cell motility	8/221	29/3749	0.2759	4.6797	4.9781	2e-04	0.0258	0.0258	hmw/alphaTub84D/Bug22/jar/Dhc98D/orb2/SAK/Tektin-A	8
BP	GO:0030031	cell projection assembly	15/221	90/3749	0.1667	2.8273	4.3912	2e-04	0.0258	0.0258	Dnaaf4/hmw/Dnai2/TTLL3B/alphaTub84D/Arp2/Bug22/twy/ena/Lar/orb2/SAK/Tektin-A/CG8851/CG17687	15
BP	GO:0060271	cilium assembly	12/221	62/3749	0.1935	3.2833	4.5369	2e-04	0.0258	0.0258	Dnaaf4/hmw/Dnai2/TTLL3B/alphaTub84D/Bug22/twy/orb2/SAK/Tektin-A/CG8851/CG17687	12
BP	GO:0044458	motile cilium assembly	5/221	12/3749	0.4167	7.0683	5.269	4e-04	0.0445	0.0445	hmw/alphaTub84D/Bug22/orb2/SAK	5
BP	GO:0035082	axoneme assembly	8/221	35/3749	0.2286	3.8774	4.2801	8e-04	0.081	0.081	Dnaaf4/hmw/Dnai2/TTLL3B/alphaTub84D/Bug22/orb2/SAK	8
BP	GO:0007349	cellularization	11/221	62/3749	0.1774	3.0097	3.9932	8e-04	0.0814	0.0814	hmw/TTLL3B/klhl10/Bug22/jar/Cul3/aurA/TER94/oys/scra/orb2	11
BP	GO:0007291	sperm individualization	8/221	37/3749	0.2162	3.6678	4.0812	0.0011	0.1039	0.1039	hmw/TTLL3B/klhl10/Bug22/jar/Cul3/oys/orb2	8
BP	GO:0120036	plasma membrane bounded cell projection organization	28/221	266/3749	0.1053	1.7857	3.3268	0.0016	0.1358	0.1358	Dnaaf4/CadN2/hmw/Dnai2/TTLL3B/alphaTub84D/Arp2/Bug22/Imp/twy/Cul3/Sas-6/TER94/kermit/zip/Mical/ena/Lar/beat-Ib/Mmp1/pdm3/orb2/ko/SAK/Tektin-A/CG8851/CG7886/CG17687	28
BP	GO:0007286	spermatid development	10/221	58/3749	0.1724	2.9248	3.6971	0.0018	0.1402	0.1402	hmw/TTLL3B/alphaTub84D/klhl10/Bug22/jar/Cul3/oys/orb2/SAK	10
BP	GO:0030030	cell projection organization	28/221	269/3749	0.1041	1.7657	3.2622	0.0018	0.1402	0.1402	Dnaaf4/CadN2/hmw/Dnai2/TTLL3B/alphaTub84D/Arp2/Bug22/Imp/twy/Cul3/Sas-6/TER94/kermit/zip/Mical/ena/Lar/beat-Ib/Mmp1/pdm3/orb2/ko/SAK/Tektin-A/CG8851/CG7886/CG17687	28
BP	GO:0001578	microtubule bundle formation	8/221	40/3749	0.2	3.3928	3.8074	0.0019	0.1402	0.1402	Dnaaf4/hmw/Dnai2/TTLL3B/alphaTub84D/Bug22/orb2/SAK	8
BP	GO:0048515	spermatid differentiation	10/221	60/3749	0.1667	2.8273	3.5708	0.0023	0.1604	0.1604	hmw/TTLL3B/alphaTub84D/klhl10/Bug22/jar/Cul3/oys/orb2/SAK	10
BP	GO:0007600	sensory perception	8/221	42/3749	0.1905	3.2312	3.639	0.0026	0.1758	0.1758	Dnaaf4/hmw/Dnai2/zip/Gr28b/pdm3/dpr8/ppk11	8
BP	GO:0007010	cytoskeleton organization	31/221	320/3749	0.0969	1.6434	3.0115	0.0033	0.2109	0.2109	Dnaaf4/hmw/Dnai2/TTLL3B/alphaTub84D/Arp2/Bug22/kst/jar/Sas-6/aurA/TTLL6B/TER94/zip/Mical/ena/Sgt1/Ced-12/bru1/DCTN6-p27/Mink/scra/mars/orb2/SAK/spd-2/Grip75/CG4230/TTLL4B/slmb/CG7794	31
BP	GO:0000226	microtubule cytoskeleton organization	22/221	205/3749	0.1073	1.8205	3.0237	0.004	0.2324	0.2324	Dnaaf4/hmw/Dnai2/TTLL3B/alphaTub84D/Bug22/jar/Sas-6/aurA/TTLL6B/TER94/Sgt1/DCTN6-p27/Mink/mars/orb2/SAK/spd-2/Grip75/TTLL4B/slmb/CG7794	22
BP	GO:0007007	inner mitochondrial membrane organization	5/221	19/3749	0.2632	4.4642	3.7884	0.004	0.2324	0.2324	CG3092/CG3776/Tim10/CG6565/CG2076	5
BP	GO:0048646	anatomical structure formation involved in morphogenesis	23/221	219/3749	0.105	1.7816	2.9829	0.0042	0.2369	0.2369	hmw/CtBP/Pdcd4/TTLL3B/klhl10/ranshi/Bug22/jar/Cul3/aurA/TER94/zip/Mical/Caf1-55/ena/Cdc7/Ced-12/bru1/Mmp1/oys/scra/orb2/slmb	23
BP	GO:0009060	aerobic respiration	11/221	77/3749	0.1429	2.4234	3.1583	0.0049	0.2548	0.2548	Chchd2/SdhAL/AIF/Ogdh/ND-18/CG5214/CG11035/levy/CG2076/UQCR-6.4/SdhD	11
BP	GO:0007006	mitochondrial membrane organization	6/221	28/3749	0.2143	3.6351	3.5025	0.0049	0.2548	0.2548	CG3092/Tom7/CG3776/Tim10/CG6565/CG2076	6
BP	GO:0045333	cellular respiration	11/221	78/3749	0.141	2.3923	3.1098	0.0054	0.2647	0.2647	Chchd2/SdhAL/AIF/Ogdh/ND-18/CG5214/CG11035/levy/CG2076/UQCR-6.4/SdhD	11
BP	GO:0006099	tricarboxylic acid cycle	4/221	13/3749	0.3077	5.2196	3.8139	0.0055	0.2647	0.2647	SdhAL/Ogdh/CG5214/SdhD	4
BP	GO:0070585	protein localization to mitochondrion	7/221	38/3749	0.1842	3.1249	3.2947	0.0059	0.2656	0.2656	AIF/CG3092/CG11779/Tom7/CG3776/Tim10/CG8728	7
BP	GO:0072655	establishment of protein localization to mitochondrion	7/221	38/3749	0.1842	3.1249	3.2947	0.0059	0.2656	0.2656	AIF/CG3092/CG11779/Tom7/CG3776/Tim10/CG8728	7
BP	GO:0070925	organelle assembly	22/221	214/3749	0.1028	1.7439	2.8047	0.0066	0.2892	0.2892	TP53INP/Dnaaf4/hmw/Dnai2/RpS15/TTLL3B/alphaTub84D/Bug22/twy/Sas-6/zip/Mical/bru1/cal1/mars/orb2/SAK/Tektin-A/Grip75/CG8851/slmb/CG17687	22
BP	GO:0048870	cell motility	17/221	156/3749	0.109	1.8486	2.7094	0.0094	0.3789	0.3789	hmw/alphaTub84D/Bug22/jar/lwr/zip/Dhc98D/ena/Lar/Ced-12/oys/phtm/cup/orb2/SAK/Tektin-A/slmb	17
BP	GO:0090151	establishment of protein localization to mitochondrial membrane	4/221	15/3749	0.2667	4.5237	3.4221	0.0096	0.3789	0.3789	CG3092/Tom7/CG3776/Tim10	4
BP	GO:0098742	cell-cell adhesion via plasma-membrane adhesion molecules	4/221	15/3749	0.2667	4.5237	3.4221	0.0096	0.3789	0.3789	CadN2/Cad96Cb/Lar/beat-Ib	4
BP	GO:0007017	microtubule-based process	24/221	248/3749	0.0968	1.6417	2.6168	0.0098	0.3789	0.3789	Dnaaf4/hmw/Dnai2/TTLL3B/alphaTub84D/Bug22/jar/Sas-6/aurA/TTLL6B/TER94/Dhc98D/Sgt1/DCTN6-p27/Mink/mars/orb2/SAK/spd-2/Tektin-A/Grip75/TTLL4B/slmb/CG7794	24
BP	GO:0007277	pole cell development	4/221	16/3749	0.25	4.241	3.2511	0.0122	0.4594	0.4594	Cul3/aurA/TER94/scra	4
BP	GO:0015980	energy derivation by oxidation of organic compounds	11/221	90/3749	0.1222	2.0734	2.5794	0.0156	0.5396	0.5396	Chchd2/SdhAL/AIF/Ogdh/ND-18/CG5214/CG11035/levy/CG2076/UQCR-6.4/SdhD	11
BP	GO:0007283	spermatogenesis	14/221	127/3749	0.1102	1.87	2.4963	0.0162	0.5396	0.5396	hmw/TTLL3B/alphaTub84D/klhl10/Bug22/Imp/jar/Cul3/eIF4G2/Lar/oys/scra/orb2/SAK	14
BP	GO:0007018	microtubule-based movement	11/221	91/3749	0.1209	2.0506	2.539	0.0169	0.5396	0.5396	Dnaaf4/hmw/Dnai2/TTLL3B/alphaTub84D/Bug22/jar/Dhc98D/orb2/SAK/Tektin-A	11
BP	GO:0006119	oxidative phosphorylation	9/221	68/3749	0.1324	2.2452	2.5933	0.0171	0.5396	0.5396	Chchd2/SdhAL/AIF/ND-18/CG11035/levy/CG2076/UQCR-6.4/SdhD	9
BP	GO:0042773	ATP synthesis coupled electron transport	8/221	57/3749	0.1404	2.3809	2.629	0.0173	0.5396	0.5396	Chchd2/SdhAL/AIF/ND-18/levy/CG2076/UQCR-6.4/SdhD	8
BP	GO:0042775	mitochondrial ATP synthesis coupled electron transport	8/221	57/3749	0.1404	2.3809	2.629	0.0173	0.5396	0.5396	Chchd2/SdhAL/AIF/ND-18/levy/CG2076/UQCR-6.4/SdhD	8
BP	GO:0007156	homophilic cell adhesion via plasma membrane adhesion molecules	3/221	10/3749	0.3	5.0891	3.2403	0.0178	0.5396	0.5396	CadN2/Cad96Cb/Lar	3
BP	GO:0007279	pole cell formation	3/221	10/3749	0.3	5.0891	3.2403	0.0178	0.5396	0.5396	aurA/TER94/scra	3
BP	GO:0045214	sarcomere organization	3/221	10/3749	0.3	5.0891	3.2403	0.0178	0.5396	0.5396	zip/Mical/bru1	3
BP	GO:0090090	negative regulation of canonical Wnt signaling pathway	4/221	18/3749	0.2222	3.7697	2.9478	0.0187	0.5441	0.5441	CtBP/TER94/CG7094/slmb	4
BP	GO:0050821	protein stabilization	5/221	27/3749	0.1852	3.1414	2.7947	0.0189	0.5441	0.5441	Tob/lwr/Sgt1/stv/orb2	5
BP	GO:0022904	respiratory electron transport chain	8/221	58/3749	0.1379	2.3398	2.5735	0.0191	0.5441	0.5441	Chchd2/SdhAL/AIF/ND-18/levy/CG2076/UQCR-6.4/SdhD	8
BP	GO:0007606	sensory perception of chemical stimulus	4/221	19/3749	0.2105	3.5713	2.812	0.0226	0.6178	0.6178	Gr28b/pdm3/dpr8/ppk11	4
BP	GO:0030178	negative regulation of Wnt signaling pathway	4/221	19/3749	0.2105	3.5713	2.812	0.0226	0.6178	0.6178	CtBP/TER94/CG7094/slmb	4
BP	GO:0031647	regulation of protein stability	6/221	39/3749	0.1538	2.6098	2.529	0.0249	0.6523	0.6523	Tob/lwr/Sgt1/stv/orb2/SAK	6
BP	GO:0007297	follicle cell of egg chamber migration	8/221	61/3749	0.1311	2.2248	2.4135	0.0253	0.6523	0.6523	jar/zip/ena/Lar/Ced-12/phtm/cup/slmb	8
BP	GO:0022900	electron transport chain	8/221	61/3749	0.1311	2.2248	2.4135	0.0253	0.6523	0.6523	Chchd2/SdhAL/AIF/ND-18/levy/CG2076/UQCR-6.4/SdhD	8
BP	GO:0048232	male gamete generation	15/221	148/3749	0.1014	1.7193	2.2344	0.0263	0.6599	0.6599	hmw/TTLL3B/alphaTub84D/klhl10/Bug22/Imp/jar/Cul3/eIF4G2/Lar/oys/scra/orb2/SAK/Grip75	15
BP	GO:0007605	sensory perception of sound	4/221	20/3749	0.2	3.3928	2.685	0.027	0.6599	0.6599	Dnaaf4/hmw/Dnai2/zip	4
BP	GO:1902115	regulation of organelle assembly	4/221	20/3749	0.2	3.3928	2.685	0.027	0.6599	0.6599	cal1/SAK/CG8851/slmb	4
BP	GO:0008045	motor neuron axon guidance	4/221	22/3749	0.1818	3.0843	2.4537	0.0372	0.8799	0.8799	kermit/Lar/beat-Ib/ko	4
BP	GO:0009612	response to mechanical stimulus	3/221	13/3749	0.2308	3.9147	2.6345	0.0372	0.8799	0.8799	hmw/Dnai2/zip	3
BP	GO:0006626	protein targeting to mitochondrion	5/221	33/3749	0.1515	2.5703	2.2674	0.0418	0.9663	0.9663	AIF/CG11779/Tom7/Tim10/CG8728	5
BP	GO:0000209	protein polyubiquitination	6/221	44/3749	0.1364	2.3132	2.1929	0.0423	0.9663	0.9663	ari-1/Cul3/CG7376/CG5440/Ufd4/slmb	6
BP	GO:2000147	positive regulation of cell motility	4/221	23/3749	0.1739	2.9502	2.3478	0.043	0.9664	0.9664	Bug22/zip/ena/slmb	4
BP	GO:0030239	myofibril assembly	3/221	14/3749	0.2143	3.6351	2.472	0.0454	0.9833	0.9833	zip/Mical/bru1	3
BP	GO:0055002	striated muscle cell development	3/221	14/3749	0.2143	3.6351	2.472	0.0454	0.9833	0.9833	zip/Mical/bru1	3
BP	GO:0006091	generation of precursor metabolites and energy	11/221	106/3749	0.1038	1.7604	1.9874	0.0458	0.9833	0.9833	Chchd2/SdhAL/AIF/Ogdh/ND-18/CG5214/CG11035/levy/CG2076/UQCR-6.4/SdhD	11
BP	GO:0032504	multicellular organism reproduction	35/221	449/3749	0.078	1.3223	1.8219	0.0469	0.9907	0.9907	hmw/Dnai2/Pdcd4/TTLL3B/alphaTub84D/klhl10/scpr-A/ranshi/Bug22/Imp/ari-1/jar/Cul3/aurA/lwr/TER94/zip/eIF4G2/Caf1-55/ena/Lar/Cdc7/Gr28b/Ced-12/bru1/cal1/oys/scra/phtm/elav/cup/orb2/SAK/Grip75/slmb	35
BP	GO:0040017	positive regulation of locomotion	4/221	24/3749	0.1667	2.8273	2.2474	0.0493	0.9992	0.9992	Bug22/zip/ena/slmb	4
BP	GO:0050954	sensory perception of mechanical stimulus	4/221	24/3749	0.1667	2.8273	2.2474	0.0493	0.9992	0.9992	Dnaaf4/hmw/Dnai2/zip	4
CC	GO:0042995	cell projection	22/225	180/3750	0.1222	2.037	3.6022	9e-04	0.1194	0.1058	Dnai2/Kpc2/TTLL3B/Bug22/Imp/twy/kst/jar/Sas-6/TTLL6B/Mical/Dhc98D/ena/Lar/Gr28b/Mmp1/dpr8/cup/orb2/TTLL4B/CG7886/CG17687	22
CC	GO:0005929	cilium	11/225	63/3750	0.1746	2.9101	3.8623	0.0011	0.1194	0.1058	Dnai2/Kpc2/TTLL3B/Bug22/twy/Sas-6/TTLL6B/Dhc98D/TTLL4B/CG7886/CG17687	11
CC	GO:0005856	cytoskeleton	27/225	248/3750	0.1089	1.8145	3.353	0.0015	0.1194	0.1058	Dnai2/TTLL3B/alphaTub84D/Arp2/Bug22/twy/kst/jar/Sas-6/aurA/zip/Dhc98D/Sgt1/Acam/DCTN6-p27/Mink/scra/mars/SAK/spd-2/Tektin-A/Grip75/CG4230/CG8851/CG7886/CG7794/CG17687	27
CC	GO:0120025	plasma membrane bounded cell projection	21/225	178/3750	0.118	1.9663	3.3368	0.0019	0.1194	0.1058	Dnai2/Kpc2/TTLL3B/Bug22/Imp/twy/jar/Sas-6/TTLL6B/Mical/Dhc98D/ena/Lar/Gr28b/Mmp1/dpr8/cup/orb2/TTLL4B/CG7886/CG17687	21
CC	GO:0005886	plasma membrane	32/225	330/3750	0.097	1.6162	2.9608	0.0037	0.16	0.1417	CadN2/Cad96Cb/Tob/CG2061/Lamp1/CG17636/Ae2/kst/nSMase/jar/AdipoR/TER94/zip/Vha100-3/Mical/Lar/Sgt1/Ced-12/Dap160/beat-Ib/dUTPase/B4/CG3104/Mmp1/CG34370/scra/dpr8/CG30284/SPoCk/Syn1/orb2/CG4230	32
CC	GO:0005740	mitochondrial envelope	19/225	167/3750	0.1138	1.8962	2.993	0.0047	0.16	0.1417	ATPsynCF6/SdhAL/AIF/Ccdc58/ND-18/CG3092/CG11779/Tom7/levy/CG3776/Tim10/CG6565/CG2076/Tengl2/UQCR-6.4/Afg3l2/daed/BI-1/SdhD	19
CC	GO:0099080	supramolecular complex	19/225	167/3750	0.1138	1.8962	2.993	0.0047	0.16	0.1417	alphaTub84D/Ogdh/Arp2/Bug22/aurA/CG5214/lwr/Gcna/TER94/zip/Sgt1/bru1/Mink/cal1/mars/cup/stv/Dis3l2/CG7794	19
CC	GO:0098590	plasma membrane region	11/225	76/3750	0.1447	2.4123	3.1422	0.0051	0.16	0.1417	Tob/kst/nSMase/zip/Lar/Sgt1/Dap160/scra/dpr8/orb2/CG4230	11
CC	GO:0015630	microtubule cytoskeleton	20/225	185/3750	0.1081	1.8018	2.8255	0.0067	0.1866	0.1652	Dnai2/TTLL3B/alphaTub84D/Bug22/twy/jar/Sas-6/aurA/Dhc98D/Sgt1/DCTN6-p27/Mink/mars/SAK/spd-2/Tektin-A/Grip75/CG8851/CG7886/CG7794	20
CC	GO:0031966	mitochondrial membrane	17/225	154/3750	0.1104	1.8398	2.6885	0.0099	0.2139	0.1895	ATPsynCF6/SdhAL/ND-18/CG3092/CG11779/Tom7/levy/CG3776/Tim10/CG6565/CG2076/Tengl2/UQCR-6.4/Afg3l2/daed/BI-1/SdhD	17
CC	GO:0030018	Z disc	4/225	15/3750	0.2667	4.4444	3.3767	0.0102	0.2139	0.1895	Ogdh/CG5214/zip/stv	4
CC	GO:0031674	I band	4/225	15/3750	0.2667	4.4444	3.3767	0.0102	0.2139	0.1895	Ogdh/CG5214/zip/stv	4
CC	GO:0015629	actin cytoskeleton	8/225	53/3750	0.1509	2.5157	2.8074	0.0126	0.2373	0.2102	Arp2/kst/jar/zip/Acam/DCTN6-p27/scra/CG4230	8
CC	GO:0071944	cell periphery	34/225	390/3750	0.0872	1.453	2.3874	0.0145	0.2373	0.2102	CadN2/Cad96Cb/Tob/CG2061/Lamp1/CG17636/Ae2/kst/nSMase/jar/AdipoR/TER94/Gint3/zip/Vha100-3/Mical/Lar/Sgt1/Ced-12/Dap160/beat-Ib/dUTPase/B4/CG3104/Mmp1/igl/CG34370/scra/dpr8/CG30284/SPoCk/Syn1/orb2/CG4230	34
CC	GO:0099081	supramolecular polymer	11/225	88/3750	0.125	2.0833	2.5978	0.0151	0.2373	0.2102	alphaTub84D/Ogdh/Arp2/Bug22/aurA/CG5214/zip/Mink/mars/stv/CG7794	11
CC	GO:0099512	supramolecular fiber	11/225	88/3750	0.125	2.0833	2.5978	0.0151	0.2373	0.2102	alphaTub84D/Ogdh/Arp2/Bug22/aurA/CG5214/zip/Mink/mars/stv/CG7794	11
CC	GO:0036126	sperm flagellum	3/225	10/3750	0.3	5	3.1996	0.0187	0.2427	0.2149	Kpc2/Bug22/Dhc98D	3
CC	GO:0097729	9+2 motile cilium	3/225	10/3750	0.3	5	3.1996	0.0187	0.2427	0.2149	Kpc2/Bug22/Dhc98D	3
CC	GO:0005815	microtubule organizing center	11/225	91/3750	0.1209	2.0147	2.4753	0.019	0.2427	0.2149	Bug22/twy/Sas-6/aurA/Sgt1/mars/SAK/spd-2/Grip75/CG8851/CG7886	11
CC	GO:0036064	ciliary basal body	4/225	18/3750	0.2222	3.7037	2.9047	0.0198	0.2427	0.2149	Bug22/twy/Sas-6/CG7886	4
CC	GO:0043005	neuron projection	11/225	92/3750	0.1196	1.9928	2.4355	0.0205	0.2427	0.2149	Dnai2/Imp/jar/Mical/ena/Lar/Gr28b/Mmp1/dpr8/cup/orb2	11
CC	GO:0031967	organelle envelope	23/225	248/3750	0.0927	1.5457	2.2464	0.0222	0.2427	0.2149	ATPsynCF6/Nup58/SdhAL/AIF/Ccdc58/GAA1/ND-18/CG3092/CG11779/Tom7/levy/CG3776/Tim10/TER94/CG6565/CG2076/Tengl2/UQCR-6.4/Afg3l2/bru1/daed/BI-1/SdhD	23
CC	GO:0031975	envelope	23/225	248/3750	0.0927	1.5457	2.2464	0.0222	0.2427	0.2149	ATPsynCF6/Nup58/SdhAL/AIF/Ccdc58/GAA1/ND-18/CG3092/CG11779/Tom7/levy/CG3776/Tim10/TER94/CG6565/CG2076/Tengl2/UQCR-6.4/Afg3l2/bru1/daed/BI-1/SdhD	23
CC	GO:0030017	sarcomere	4/225	19/3750	0.2105	3.5088	2.7695	0.024	0.2459	0.2178	Ogdh/CG5214/zip/stv	4
CC	GO:0030864	cortical actin cytoskeleton	3/225	11/3750	0.2727	4.5455	2.9748	0.0246	0.2459	0.2178	kst/zip/scra	3
CC	GO:0030424	axon	8/225	60/3750	0.1333	2.2222	2.4109	0.0254	0.2459	0.2178	Imp/jar/Mical/ena/Lar/Gr28b/cup/orb2	8
CC	GO:0005743	mitochondrial inner membrane	13/225	121/3750	0.1074	1.7906	2.2333	0.0278	0.2594	0.2297	ATPsynCF6/SdhAL/ND-18/CG3092/CG11779/levy/CG3776/Tim10/CG2076/Tengl2/UQCR-6.4/Afg3l2/SdhD	13
CC	GO:0030425	dendrite	5/225	30/3750	0.1667	2.7778	2.4697	0.0309	0.2653	0.235	Dnai2/ena/Gr28b/Mmp1/orb2	5
CC	GO:0097447	dendritic tree	5/225	30/3750	0.1667	2.7778	2.4697	0.0309	0.2653	0.235	Dnai2/ena/Gr28b/Mmp1/orb2	5
CC	GO:0019866	organelle inner membrane	13/225	124/3750	0.1048	1.7473	2.1378	0.0331	0.2653	0.235	ATPsynCF6/SdhAL/ND-18/CG3092/CG11779/levy/CG3776/Tim10/CG2076/Tengl2/UQCR-6.4/Afg3l2/SdhD	13
CC	GO:0030016	myofibril	4/225	21/3750	0.1905	3.1746	2.5244	0.0337	0.2653	0.235	Ogdh/CG5214/zip/stv	4
CC	GO:0031252	cell leading edge	4/225	21/3750	0.1905	3.1746	2.5244	0.0337	0.2653	0.235	zip/ena/Lar/dpr8	4
CC	GO:0005758	mitochondrial intermembrane space	3/225	13/3750	0.2308	3.8462	2.5968	0.039	0.2677	0.237	AIF/Ccdc58/Tim10	3
CC	GO:0031514	motile cilium	3/225	13/3750	0.2308	3.8462	2.5968	0.039	0.2677	0.237	Kpc2/Bug22/Dhc98D	3
CC	GO:0045172	germline ring canal	3/225	13/3750	0.2308	3.8462	2.5968	0.039	0.2677	0.237	jar/Cul3/scra	3
CC	GO:0005814	centriole	4/225	22/3750	0.1818	3.0303	2.4127	0.0393	0.2677	0.237	twy/Sas-6/SAK/spd-2	4
CC	GO:0043292	contractile fiber	4/225	22/3750	0.1818	3.0303	2.4127	0.0393	0.2677	0.237	Ogdh/CG5214/zip/stv	4
CC	GO:0005930	axoneme	4/225	23/3750	0.1739	2.8986	2.3072	0.0454	0.299	0.2647	Dnai2/TTLL3B/Bug22/CG17687	4
CC	GO:0030863	cortical cytoskeleton	3/225	14/3750	0.2143	3.5714	2.435	0.0475	0.299	0.2647	kst/zip/scra	3
CC	GO:0031970	organelle envelope lumen	3/225	14/3750	0.2143	3.5714	2.435	0.0475	0.299	0.2647	AIF/Ccdc58/Tim10	3
MF	GO:0004222	metalloendopeptidase activity	5/209	18/3455	0.2778	4.592	3.8765	0.0035	0.6371	0.6371	mh/Afg3l2/YME1L/Mmp1/CG8728	5
MF	GO:0017022	myosin binding	6/209	27/3455	0.2222	3.6736	3.5385	0.0046	0.6371	0.6371	CG18135/alphaTub84D/jar/zip/Acam/scra	6
MF	GO:0008237	metallopeptidase activity	6/209	32/3455	0.1875	3.0996	3.0274	0.011	0.8948	0.8948	mh/und/Afg3l2/YME1L/Mmp1/CG8728	6
MF	GO:0016491	oxidoreductase activity	16/209	145/3455	0.1103	1.8241	2.5723	0.013	0.8948	0.8948	CtBP/GstS1/SdhAL/AIF/Ogdh/CG10512/TrxT/Pp2C1/Grx1/CG5214/CG9436/Mical/CG4836/CG4872/phtm/Sqor	16
MF	GO:0016879	ligase activity, forming carbon-nitrogen bonds	4/209	17/3455	0.2353	3.8897	3.0303	0.0166	0.916	0.916	Adss/TTLL3B/TTLL6B/TTLL4B	4
MF	GO:0005200	structural constituent of cytoskeleton	4/209	19/3455	0.2105	3.4802	2.7504	0.0246	0.9636	0.9636	alphaTub84D/Arp2/Grip75/CG7794	4
MF	GO:0140096	catalytic activity, acting on a protein	37/209	448/3455	0.0826	1.3653	2.1027	0.0263	0.9636	0.9636	HemK1/mh/CG30350/TTLL3B/CG17636/TrxT/CG10793/dod/CG7378/Pp2C1/ari-1/Grx1/Cdk7/primo-1/aurA/Smyd5/CG5214/TTLL6B/RNF220/CG7376/lwr/CG7094/Lar/CG5440/Cdc7/und/Afg3l2/Ufd4/YME1L/Mmp1/CG8728/Pcmt/CG17721/SmydA-2/CG17717/SAK/TTLL4B	37
MF	GO:0050660	flavin adenine dinucleotide binding	4/209	21/3455	0.1905	3.1488	2.5059	0.0345	0.9636	0.9636	SdhAL/AIF/Mical/Sqor	4
S10 Table. Trajectory GO terms. BP = Biological Process, MF = Molecular Function, CC = Cellular Component
