# Supplementary material for: Single-cell consequences of X-linked meiotic drive in stalk-eyed flies
Source: PLoS Genet. 2025 Sep 18;21(9):e1011816. doi: 10.1371/journal.pgen.1011816 (PMC12445520; doi:10.1371/journal.pgen.1011816)
Supplement: S11 Table — Expression and coverage of the seven candidate genes identified in Reinhardt et al 2023 Genome Biology and Evolution in our dataset. [17] (XLSX) [file pgen.1011816.s026.xlsx]

## Sheet: S11 Reinhardt et al candidates
Ref_gene	Symbol	logFC_CNV	FDR_CNV	chr	CNV_sig	Expressed in	logFC (fdr p-value) in Late spermatids	logFC (fdr p-value) in Early spermatids	logFC (fdr p-value) in Secondary spermatocytes	logFC (fdr p-value) in GSC/Spermatogonia	logFC (fdr p-value) in Primary spermatocytes	logFC (fdr p-value) in Late cyst	logFC (fdr p-value) in Early cyst
gene-10008	Kpc2	Insufficient coverage	Insufficient coverage	Chr_X	Insufficient coverage	Late spermatids, Early spermatids, Secondary spermatocytes	-1.442 (p = 0.11)	-1.456 (p = 0.139)	-2.358 (p = 0.47)	Not expressed	Not expressed	Not expressed	Not expressed
gene-5014	Pbp95	0.0271146	1	Chr_2	UNBIAS_CNV	GSC/Spermatogonia, Secondary spermatocytes, Primary spermatocytes, Late cyst, Early cyst	Not expressed	Not expressed	0.163 (p = 0.935)	-0.198 (p = 0.655)	-0.573 (p = 0.517)	0.474 (p = 0.398)	0.238 (p = 0.643)
gene-7176	CycK	0.0882665	0.980958	Chr_2	UNBIAS_CNV	Primary spermatocytes, Late cyst, GSC/Spermatogonia, Early cyst, Secondary spermatocytes	Not expressed	Not expressed	-0.636 (p = 0.5)	0.101 (p = 0.84)	-0.201 (p = 0.79)	-0.312 (p = 0.631)	0.089 (p = 0.917)
gene-9295	Mcm10	-0.920049	2.28858e-45	Chr_X	SR	Late spermatids, Early cyst, Primary spermatocytes, Early spermatids, GSC/Spermatogonia, Secondary spermatocytes	-3.06 (p = 0.019)	-2.542 (p = 0.12)	-1.875 (p = 0.47)	-0.764 (p = 0.04)	-1.225 (p = 0.034)	Not expressed	-1.163 (p = 0.104)
gene-9485	santa-maria	0.150832	0.110773	Chr_X	UNBIAS_CNV	Early cyst, Secondary spermatocytes	Not expressed	Not expressed	-2.651 (p = 0.47)	Not expressed	Not expressed	Not expressed	-0.249 (p = 0.74)
gene-9729	Tsp29Fb	-0.0171159	1	Chr_X	UNBIAS_CNV	Late cyst	Not expressed	Not expressed	Not expressed	Not expressed	Not expressed	-0.842 (p = 0.479)	Not expressed
STRG.3243	JASPer	-3.57103	2.11e-80	Chr_X	SR	Early spermatids, Secondary spermatocytes, Primary spermatocytes	Not expressed	-1.801 (p = 0.541)	-2.993 (p = 0.46)	Not expressed	-3.661 (p = 0.033)	Not expressed	Not expressed
