# Supplementary material for: Single-cell consequences of X-linked meiotic drive in stalk-eyed flies
Source: PLoS Genet. 2025 Sep 18;21(9):e1011816. doi: 10.1371/journal.pgen.1011816 (PMC12445520; doi:10.1371/journal.pgen.1011816)
Supplement: S12 Table — Expression and coverage of the JASPer paralogs in our dataset. (XLSX) [file pgen.1011816.s027.xlsx]

## Sheet: S12 JASPer paralogs
Teleopsis dalmanni Gene	Chromosome	Coverage bias	Coverage FDR	Coverage logFC	start	end	Expressed in	SR DGE	ST DGE	Information
PB.2005	Chromosome 2	Unbiased	0.854389	-0.268026	3497777	3500068	GSC/Spermatogonia, Secondary spermatocytes, Primary spermatocytes, Muscle, Early cyst, Late cyst	No	No
STRG.2435	X chromosome	Unbiased	1	-0.0571993	65088833	65091484	Not expressed	No	No
STRG.2451	X chromosome	Unbiased	1	0.0616958	65190623	65193065	GSC/Spermatogonia, Secondary spermatocytes, Primary spermatocytes	No	No
STRG.3243	X chromosome	SR-biased	2.11e-80	-3.57103	81785203	81786265	Early spermatids, Secondary spermatocytes, Primary spermatocytes	Primary spermatocytes	No	Likely match to JASPer in Reinhardt et al. (2023) based on position, expression and coverage
STRG.3245	X chromosome	Unbiased	1	0.0485827	81793950	81796216	Secondary spermatocytes, GSC/Spermatogonia, Primary spermatocytes	No	No
STRG.6320	Chromosome 2	Unbiased	1	-0.0492402	49764128	49765922	Early spermatids, Primary spermatocytes, Secondary spermatocytes	No	No
STRG.6327	Chromosome 2	Unbiased	1	-0.0319056	49816952	49818552	Secondary spermatocytes, GSC/Spermatogonia, Primary spermatocytes	No	No
g2937	Chromosome 2	Unbiased	0.988137	0.0704518	13209104	13211560	GSC/Spermatogonia, Secondary spermatocytes, Primary spermatocytes	No	No
gene-8880	X chromosome	Unbiased	1	-0.0340349	5679044	5680540	Not expressed	No	No
