# Supplementary material for: Single-cell consequences of X-linked meiotic drive in stalk-eyed flies
Source: PLoS Genet. 2025 Sep 18;21(9):e1011816. doi: 10.1371/journal.pgen.1011816 (PMC12445520; doi:10.1371/journal.pgen.1011816)
Supplement: S13 Table — (XLSX) [file pgen.1011816.s028.xlsx]

## Sheet: S13 Inbreeding values
Sample	No. heterozygous sites	Total no. sites	Inbreeding coefficient (F)	Observed heterozygosity
12-A12	3394560	8381826	-0.10802	0.40499
13-A13	2444355	8315710	0.1958	0.293944
14-A14	3229598	8366825	-0.0536	0.386
15-A15	2707557	8391274	0.11847	0.322663
16-A16	3686362	8348588	-0.20725	0.441555
17-A17	3150261	8339935	-0.03205	0.377732
18-A18	3160057	8328859	-0.03656	0.379411
19-A19	3336962	8308420	-0.09742	0.401636
20-A20	3387492	8329117	-0.11479	0.406705
